# Supplementary material for: Time to acute kidney injury and its predictors among newly diagnosed Type 2 diabetic patients at government hospitals in Harari Region, East Ethiopia
Source: PLoS One. 2019 May 2;14(5):e0215967. doi: 10.1371/journal.pone.0215967 (PMC6497261; doi:10.1371/journal.pone.0215967)
Supplement: S1 Data — (XLSX) [file pone.0215967.s001.xlsx]

## Sheet: Sheet1
N0_ID	N0_Hospital_Name	N1_Age	N2_Sex	N3_Residence	N4_Marital_Stat	N5_Occupation	N6_Educ_Stat	N7_Income_ETB	N8_Phy_Activity	N9_Smoking_Hab	N10_No_cigarrets	N11_Alcoholism	N12_Dx_Date	N13_FU_Started	N15_Medic_Type	N16_DMMed_Insulin	N17_DMMed_Metformine	N18_DMMed_Glinda	N19_Family_Hx	N20_DKA_History	N21_DKA_Frequency	N22_Ini_Ht_M	N23_Ini_Wt_Kg	N24_CHF	N25_CKD	N26_HTN	N27_OBESITY	N28_Foot_Ulcer	N29_Retinopathy	N30_DN	N31_STROKE	N32_Infection	N33_Use_Painkiller	N34_Painkiller_Type	N35_use_Anti_HTN	N36_Anti_HTN_Med	N37_DOSE	N38_Abc_Hx	N39_Abc_Name	N40_End_Date	N40_Final_Stat	N40_Death_reason	N41_Visit_time	N42_Visit_Month	N43_FBS	N44_SCr	N45_Albumin	N46_SBP	N47_DBP
1	Police Hospital	27	Male	Urban	married	Gov't employee		2500	Active	Never smoke		No	2007-01-10	2007-01-10	Oral	No	Yes	No	Yes	Yes	1	1.64	68	No	No	No	No	No	No	Yes	No	No	No		No			No		2010-04-18	Still not Develove AKI		1	1	450	0.9	3	110	70
1	Police Hospital	27	Male	Urban	married	Gov't employee		2500	Active	Never smoke		No	2007-01-10	2007-01-10	Oral	No	Yes	No	Yes	Yes	1	1.64	68	No	No	No	No	No	No	Yes	No	No	No		No			No		2010-04-18	Still not Develove AKI		2	6	488	0.7		100	70
1	Police Hospital	27	Male	Urban	married	Gov't employee		2500	Active	Never smoke		No	2007-01-10	2007-01-10	Oral	No	Yes	No	Yes	Yes	1	1.64	68	No	No	No	No	No	No	Yes	No	No	No		No			No		2010-04-18	Still not Develove AKI		3	12	150			100	60
1	Police Hospital	27	Male	Urban	married	Gov't employee		2500	Active	Never smoke		No	2007-01-10	2007-01-10	Oral	No	Yes	No	Yes	Yes	1	1.64	68	No	No	No	No	No	No	Yes	No	No	No		No			No		2010-04-18	Still not Develove AKI		4	18	450	0.9		90	60
1	Police Hospital	27	Male	Urban	married	Gov't employee		2500	Active	Never smoke		No	2007-01-10	2007-01-10	Oral	No	Yes	No	Yes	Yes	1	1.64	68	No	No	No	No	No	No	Yes	No	No	No		No			No		2010-04-18	Still not Develove AKI		5	24	450			110	60
1	Police Hospital	27	Male	Urban	married	Gov't employee		2500	Active	Never smoke		No	2007-01-10	2007-01-10	Oral	No	Yes	No	Yes	Yes	1	1.64	68	No	No	No	No	No	No	Yes	No	No	No		No			No		2010-04-18	Still not Develove AKI		6	30	500	0.9		130	70
1	Police Hospital	27	Male	Urban	married	Gov't employee		2500	Active	Never smoke		No	2007-01-10	2007-01-10	Oral	No	Yes	No	Yes	Yes	1	1.64	68	No	No	No	No	No	No	Yes	No	No	No		No			No		2010-04-18	Still not Develove AKI		7	36	140	0.9		110	70
1	Police Hospital	27	Male	Urban	married	Gov't employee		2500	Active	Never smoke		No	2007-01-10	2007-01-10	Oral	No	Yes	No	Yes	Yes	1	1.64	68	No	No	No	No	No	No	Yes	No	No	No		No			No		2010-04-18	Still not Develove AKI		8	42	352	0.9		100	70
2	Police Hospital	50	Male	Urban	married	Gov't employee		2000	Active	Never smoke		No	2007-05-28	2007-05-28	Oral	No	Yes	No	No	No		1.68	85	No	No	Yes	Yes	No	No	No	No	Yes	Yes	endometacine	Yes	atenolol, enverapine	50,5	Yes	ceftriaxone 1gm	2010-04-23	Still not Develove AKI		1	1	133	0.7		160	80
2	Police Hospital	50	Male	Urban	married	Gov't employee		2000	Active	Never smoke		No	2007-05-28	2007-05-28	Oral	No	Yes	No	No	No		1.68	85	No	No	Yes	Yes	No	No	No	No	Yes	Yes	endometacine	Yes	atenolol, enverapine	50,5	Yes	ceftriaxone 1gm	2010-04-23	Still not Develove AKI		2	6	132	0.8		180	70
2	Police Hospital	50	Male	Urban	married	Gov't employee		2000	Active	Never smoke		No	2007-05-28	2007-05-28	Oral	No	Yes	No	No	No		1.68	85	No	No	Yes	Yes	No	No	No	No	Yes	Yes	endometacine	Yes	atenolol, enverapine	50,5	Yes	ceftriaxone 1gm	2010-04-23	Still not Develove AKI		3	12	102	0.8		180	80
2	Police Hospital	50	Male	Urban	married	Gov't employee		2000	Active	Never smoke		No	2007-05-28	2007-05-28	Oral	No	Yes	No	No	No		1.68	85	No	No	Yes	Yes	No	No	No	No	Yes	Yes	endometacine	Yes	atenolol, enverapine	50,5	Yes	ceftriaxone 1gm	2010-04-23	Still not Develove AKI		4	18	94	0.9		150	80
2	Police Hospital	50	Male	Urban	married	Gov't employee		2000	Active	Never smoke		No	2007-05-28	2007-05-28	Oral	No	Yes	No	No	No		1.68	85	No	No	Yes	Yes	No	No	No	No	Yes	Yes	endometacine	Yes	atenolol, enverapine	50,5	Yes	ceftriaxone 1gm	2010-04-23	Still not Develove AKI		5	24	133	0.9		130	67
2	Police Hospital	50	Male	Urban	married	Gov't employee		2000	Active	Never smoke		No	2007-05-28	2007-05-28	Oral	No	Yes	No	No	No		1.68	85	No	No	Yes	Yes	No	No	No	No	Yes	Yes	endometacine	Yes	atenolol, enverapine	50,5	Yes	ceftriaxone 1gm	2010-04-23	Still not Develove AKI		6	30	117	0.89		160	70
2	Police Hospital	50	Male	Urban	married	Gov't employee		2000	Active	Never smoke		No	2007-05-28	2007-05-28	Oral	No	Yes	No	No	No		1.68	85	No	No	Yes	Yes	No	No	No	No	Yes	Yes	endometacine	Yes	atenolol, enverapine	50,5	Yes	ceftriaxone 1gm	2010-04-23	Still not Develove AKI		7	36	96	0.9		170	80
3	Police Hospital	34	Female	Urban	married	Unemployed			Inactive	Never smoke		No	2007-07-26	2007-07-26	Oral	No	Yes	No	No	No		1.58	56	No	No	Yes	No	No	No	No	No	No	No		Yes	enverapine	5	No		2010-04-18	Still not Develove AKI		1	1	172	1	4	150	100
3	Police Hospital	34	Female	Urban	married	Unemployed			Inactive	Never smoke		No	2007-07-26	2007-07-26	Oral	No	Yes	No	No	No		1.58	56	No	No	Yes	No	No	No	No	No	No	No		Yes	enverapine	5	No		2010-04-18	Still not Develove AKI		2	6	170	0.9	7
3	Police Hospital	34	Female	Urban	married	Unemployed			Inactive	Never smoke		No	2007-07-26	2007-07-26	Oral	No	Yes	No	No	No		1.58	56	No	No	Yes	No	No	No	No	No	No	No		Yes	enverapine	5	No		2010-04-18	Still not Develove AKI		3	12	150	1	6
3	Police Hospital	34	Female	Urban	married	Unemployed			Inactive	Never smoke		No	2007-07-26	2007-07-26	Oral	No	Yes	No	No	No		1.58	56	No	No	Yes	No	No	No	No	No	No	No		Yes	enverapine	5	No		2010-04-18	Still not Develove AKI		4	18	130	0.9	6
3	Police Hospital	34	Female	Urban	married	Unemployed			Inactive	Never smoke		No	2007-07-26	2007-07-26	Oral	No	Yes	No	No	No		1.58	56	No	No	Yes	No	No	No	No	No	No	No		Yes	enverapine	5	No		2010-04-18	Still not Develove AKI		5	24	170	1	6
3	Police Hospital	34	Female	Urban	married	Unemployed			Inactive	Never smoke		No	2007-07-26	2007-07-26	Oral	No	Yes	No	No	No		1.58	56	No	No	Yes	No	No	No	No	No	No	No		Yes	enverapine	5	No		2010-04-18	Still not Develove AKI		6	30	165	1	6
3	Police Hospital	34	Female	Urban	married	Unemployed			Inactive	Never smoke		No	2007-07-26	2007-07-26	Oral	No	Yes	No	No	No		1.58	56	No	No	Yes	No	No	No	No	No	No	No		Yes	enverapine	5	No		2010-04-18	Still not Develove AKI		7	36	185	1	6
4	Police Hospital	65	Male	Urban	married	Gov't employee		5000	Inactive	Never smoke		No	2006-05-05	2006-05-05	Oral	No	Yes	Yes	No	No		1.66	68	No	No	Yes	No	No	No	No	No	No	Yes	ASA	Yes	atenolol, enverapine	50,5	No		2010-04-20	Still not Develove AKI		1	1	128	1		100	80
4	Police Hospital	65	Male	Urban	married	Gov't employee		5000	Inactive	Never smoke		No	2006-05-05	2006-05-05	Oral	No	Yes	Yes	No	No		1.66	68	No	No	Yes	No	No	No	No	No	No	Yes	ASA	Yes	atenolol, enverapine	50,5	No		2010-04-20	Still not Develove AKI		2	6	123	1
4	Police Hospital	65	Male	Urban	married	Gov't employee		5000	Inactive	Never smoke		No	2006-05-05	2006-05-05	Oral	No	Yes	Yes	No	No		1.66	68	No	No	Yes	No	No	No	No	No	No	Yes	ASA	Yes	atenolol, enverapine	50,5	No		2010-04-20	Still not Develove AKI		3	12	128	1.1
4	Police Hospital	65	Male	Urban	married	Gov't employee		5000	Inactive	Never smoke		No	2006-05-05	2006-05-05	Oral	No	Yes	Yes	No	No		1.66	68	No	No	Yes	No	No	No	No	No	No	Yes	ASA	Yes	atenolol, enverapine	50,5	No		2010-04-20	Still not Develove AKI		4	18	150	1.1
4	Police Hospital	65	Male	Urban	married	Gov't employee		5000	Inactive	Never smoke		No	2006-05-05	2006-05-05	Oral	No	Yes	Yes	No	No		1.66	68	No	No	Yes	No	No	No	No	No	No	Yes	ASA	Yes	atenolol, enverapine	50,5	No		2010-04-20	Still not Develove AKI		5	24	123	1.21
4	Police Hospital	65	Male	Urban	married	Gov't employee		5000	Inactive	Never smoke		No	2006-05-05	2006-05-05	Oral	No	Yes	Yes	No	No		1.66	68	No	No	Yes	No	No	No	No	No	No	Yes	ASA	Yes	atenolol, enverapine	50,5	No		2010-04-20	Still not Develove AKI		6	30	150	1.2
4	Police Hospital	65	Male	Urban	married	Gov't employee		5000	Inactive	Never smoke		No	2006-05-05	2006-05-05	Oral	No	Yes	Yes	No	No		1.66	68	No	No	Yes	No	No	No	No	No	No	Yes	ASA	Yes	atenolol, enverapine	50,5	No		2010-04-20	Still not Develove AKI		7	36	123	1.22
4	Police Hospital	65	Male	Urban	married	Gov't employee		5000	Inactive	Never smoke		No	2006-05-05	2006-05-05	Oral	No	Yes	Yes	No	No		1.66	68	No	No	Yes	No	No	No	No	No	No	Yes	ASA	Yes	atenolol, enverapine	50,5	No		2010-04-20	Still not Develove AKI		8	42		1.1
4	Police Hospital	65	Male	Urban	married	Gov't employee		5000	Inactive	Never smoke		No	2006-05-05	2006-05-05	Oral	No	Yes	Yes	No	No		1.66	68	No	No	Yes	No	No	No	No	No	No	Yes	ASA	Yes	atenolol, enverapine	50,5	No		2010-04-20	Still not Develove AKI		9	48		1		130	80
5	Police Hospital	66	Female	Urban	divorsed	Private worker		2000	Active	Never smoke		No	2007-11-20	2007-11-20	Oral	No	Yes	No	No	No		1.68	75	No	No	Yes	Yes	No	No	No	No	Yes	Yes	diclofenac	Yes	nifedipine	50	No		2010-04-16	Still not Develove AKI		1	1	176	1		130	90
5	Police Hospital	66	Female	Urban	divorsed	Private worker		2000	Active	Never smoke		No	2007-11-20	2007-11-20	Oral	No	Yes	No	No	No		1.68	75	No	No	Yes	Yes	No	No	No	No	Yes	Yes	diclofenac	Yes	nifedipine	50	No		2010-04-16	Still not Develove AKI		2	6	209	1		130	80
5	Police Hospital	66	Female	Urban	divorsed	Private worker		2000	Active	Never smoke		No	2007-11-20	2007-11-20	Oral	No	Yes	No	No	No		1.68	75	No	No	Yes	Yes	No	No	No	No	Yes	Yes	diclofenac	Yes	nifedipine	50	No		2010-04-16	Still not Develove AKI		3	12	173	1		90	60
5	Police Hospital	66	Female	Urban	divorsed	Private worker		2000	Active	Never smoke		No	2007-11-20	2007-11-20	Oral	No	Yes	No	No	No		1.68	75	No	No	Yes	Yes	No	No	No	No	Yes	Yes	diclofenac	Yes	nifedipine	50	No		2010-04-16	Still not Develove AKI		4	18	105	1		170	70
5	Police Hospital	66	Female	Urban	divorsed	Private worker		2000	Active	Never smoke		No	2007-11-20	2007-11-20	Oral	No	Yes	No	No	No		1.68	75	No	No	Yes	Yes	No	No	No	No	Yes	Yes	diclofenac	Yes	nifedipine	50	No		2010-04-16	Still not Develove AKI		5	24	154	1		160	80
5	Police Hospital	66	Female	Urban	divorsed	Private worker		2000	Active	Never smoke		No	2007-11-20	2007-11-20	Oral	No	Yes	No	No	No		1.68	75	No	No	Yes	Yes	No	No	No	No	Yes	Yes	diclofenac	Yes	nifedipine	50	No		2010-04-16	Still not Develove AKI		6	30	318	1		160	80
6	Police Hospital	75	Male	Urban	married	Gov't employee		1500	Active	Used to smoke		Yes	2007-01-12	2007-01-12	Injection	Yes	No	No	Yes	No		1.66	78	No	No	Yes	Yes	No	No	No	No	No	Yes	tramadole	Yes	enverapine	5	Yes	amoxicilline 1gm	2010-04-22	Still not Develove AKI		1	1	133	1		160	70
6	Police Hospital	75	Male	Urban	married	Gov't employee		1500	Active	Used to smoke		Yes	2007-01-12	2007-01-12	Injection	Yes	No	No	Yes	No		1.66	78	No	No	Yes	Yes	No	No	No	No	No	Yes	tramadole	Yes	enverapine	5	Yes	amoxicilline 1gm	2010-04-22	Still not Develove AKI		2	6	120	1.3		140	60
6	Police Hospital	75	Male	Urban	married	Gov't employee		1500	Active	Used to smoke		Yes	2007-01-12	2007-01-12	Injection	Yes	No	No	Yes	No		1.66	78	No	No	Yes	Yes	No	No	No	No	No	Yes	tramadole	Yes	enverapine	5	Yes	amoxicilline 1gm	2010-04-22	Still not Develove AKI		3	12	150	1.29		150	80
6	Police Hospital	75	Male	Urban	married	Gov't employee		1500	Active	Used to smoke		Yes	2007-01-12	2007-01-12	Injection	Yes	No	No	Yes	No		1.66	78	No	No	Yes	Yes	No	No	No	No	No	Yes	tramadole	Yes	enverapine	5	Yes	amoxicilline 1gm	2010-04-22	Still not Develove AKI		4	18	98	1.2		140	90
6	Police Hospital	75	Male	Urban	married	Gov't employee		1500	Active	Used to smoke		Yes	2007-01-12	2007-01-12	Injection	Yes	No	No	Yes	No		1.66	78	No	No	Yes	Yes	No	No	No	No	No	Yes	tramadole	Yes	enverapine	5	Yes	amoxicilline 1gm	2010-04-22	Still not Develove AKI		5	24	118	1.3		140	90
6	Police Hospital	75	Male	Urban	married	Gov't employee		1500	Active	Used to smoke		Yes	2007-01-12	2007-01-12	Injection	Yes	No	No	Yes	No		1.66	78	No	No	Yes	Yes	No	No	No	No	No	Yes	tramadole	Yes	enverapine	5	Yes	amoxicilline 1gm	2010-04-22	Still not Develove AKI		6	30	107	1.2		190	80
6	Police Hospital	75	Male	Urban	married	Gov't employee		1500	Active	Used to smoke		Yes	2007-01-12	2007-01-12	Injection	Yes	No	No	Yes	No		1.66	78	No	No	Yes	Yes	No	No	No	No	No	Yes	tramadole	Yes	enverapine	5	Yes	amoxicilline 1gm	2010-04-22	Still not Develove AKI		7	36	75	1.2		140	90
6	Police Hospital	75	Male	Urban	married	Gov't employee		1500	Active	Used to smoke		Yes	2007-01-12	2007-01-12	Injection	Yes	No	No	Yes	No		1.66	78	No	No	Yes	Yes	No	No	No	No	No	Yes	tramadole	Yes	enverapine	5	Yes	amoxicilline 1gm	2010-04-22	Still not Develove AKI		8	42	126	1.3		130	70
7	Police Hospital	43	Male	Rural	married	Gov't employee		4500	Active	Never smoke		No	2007-02-19	2007-02-19	Oral	No	Yes	No	Yes	No		1.66	68	No	No	Yes	No	No	No	No	No	No	Yes	diclofenac	Yes	enverapine	5	Yes	amoxicilline 1gm	2010-04-04	Still not Develove AKI		1	1	160	0.59		160	90
7	Police Hospital	43	Male	Rural	married	Gov't employee		4500	Active	Never smoke		No	2007-02-19	2007-02-19	Oral	No	Yes	No	Yes	No		1.66	68	No	No	Yes	No	No	No	No	No	No	Yes	diclofenac	Yes	enverapine	5	Yes	amoxicilline 1gm	2010-04-04	Still not Develove AKI		2	6	162	0.5		160	90
7	Police Hospital	43	Male	Rural	married	Gov't employee		4500	Active	Never smoke		No	2007-02-19	2007-02-19	Oral	No	Yes	No	Yes	No		1.66	68	No	No	Yes	No	No	No	No	No	No	Yes	diclofenac	Yes	enverapine	5	Yes	amoxicilline 1gm	2010-04-04	Still not Develove AKI		3	12	138	0.7		140	90
7	Police Hospital	43	Male	Rural	married	Gov't employee		4500	Active	Never smoke		No	2007-02-19	2007-02-19	Oral	No	Yes	No	Yes	No		1.66	68	No	No	Yes	No	No	No	No	No	No	Yes	diclofenac	Yes	enverapine	5	Yes	amoxicilline 1gm	2010-04-04	Still not Develove AKI		4	18	157	0.7		150	90
7	Police Hospital	43	Male	Rural	married	Gov't employee		4500	Active	Never smoke		No	2007-02-19	2007-02-19	Oral	No	Yes	No	Yes	No		1.66	68	No	No	Yes	No	No	No	No	No	No	Yes	diclofenac	Yes	enverapine	5	Yes	amoxicilline 1gm	2010-04-04	Still not Develove AKI		5	24	171			160	90
7	Police Hospital	43	Male	Rural	married	Gov't employee		4500	Active	Never smoke		No	2007-02-19	2007-02-19	Oral	No	Yes	No	Yes	No		1.66	68	No	No	Yes	No	No	No	No	No	No	Yes	diclofenac	Yes	enverapine	5	Yes	amoxicilline 1gm	2010-04-04	Still not Develove AKI		6	30	149	0.7		150	90
7	Police Hospital	43	Male	Rural	married	Gov't employee		4500	Active	Never smoke		No	2007-02-19	2007-02-19	Oral	No	Yes	No	Yes	No		1.66	68	No	No	Yes	No	No	No	No	No	No	Yes	diclofenac	Yes	enverapine	5	Yes	amoxicilline 1gm	2010-04-04	Still not Develove AKI		7	36	139	0.79		150	90
8	Police Hospital	64	Male	Semi_urban	married	Gov't employee		4500	Active	Never smoke		No	2007-09-09	2007-09-09	Oral	No	Yes	No	No	No		1.62	65	No	No	Yes	No	No	No	No	No	No	Yes	ASA,Tramadole	Yes	enverapine,nifedipine	10,40	No		2008-06-24	Still not Develove AKI		1	1	156	1.1		210	120
8	Police Hospital	64	Male	Semi_urban	married	Gov't employee		4500	Active	Never smoke		No	2007-09-09	2007-09-09	Oral	No	Yes	No	No	No		1.62	65	No	No	Yes	No	No	No	No	No	No	Yes	ASA,Tramadole	Yes	enverapine,nifedipine	10,40	No		2008-06-24	Still not Develove AKI		2	6	112			150	80
8	Police Hospital	64	Male	Semi_urban	married	Gov't employee		4500	Active	Never smoke		No	2007-09-09	2007-09-09	Oral	No	Yes	No	No	No		1.62	65	No	No	Yes	No	No	No	No	No	No	Yes	ASA,Tramadole	Yes	enverapine,nifedipine	10,40	No		2008-06-24	Still not Develove AKI		3	12	145	1		160	80
9	Police Hospital	69	Male	Urban	married	Gov't employee		2000	Active	Never smoke		No	2007-03-15	2007-03-15	Injection	Yes	No	No	No	No		1.64	70	No	No	Yes	No	No	No	No	No	No	Yes	tramadole	Yes	nifedipine	40	Yes	doxycycline	2010-03-30	Still not Develove AKI		1	1	112	1.3		180	80
9	Police Hospital	69	Male	Urban	married	Gov't employee		2000	Active	Never smoke		No	2007-03-15	2007-03-15	Injection	Yes	No	No	No	No		1.64	70	No	No	Yes	No	No	No	No	No	No	Yes	tramadole	Yes	nifedipine	40	Yes	doxycycline	2010-03-30	Still not Develove AKI		2	6	76	1.2		170	70
9	Police Hospital	69	Male	Urban	married	Gov't employee		2000	Active	Never smoke		No	2007-03-15	2007-03-15	Injection	Yes	No	No	No	No		1.64	70	No	No	Yes	No	No	No	No	No	No	Yes	tramadole	Yes	nifedipine	40	Yes	doxycycline	2010-03-30	Still not Develove AKI		3	12	95	1.3		150	80
9	Police Hospital	69	Male	Urban	married	Gov't employee		2000	Active	Never smoke		No	2007-03-15	2007-03-15	Injection	Yes	No	No	No	No		1.64	70	No	No	Yes	No	No	No	No	No	No	Yes	tramadole	Yes	nifedipine	40	Yes	doxycycline	2010-03-30	Still not Develove AKI		4	18	85	1.4		160	80
9	Police Hospital	69	Male	Urban	married	Gov't employee		2000	Active	Never smoke		No	2007-03-15	2007-03-15	Injection	Yes	No	No	No	No		1.64	70	No	No	Yes	No	No	No	No	No	No	Yes	tramadole	Yes	nifedipine	40	Yes	doxycycline	2010-03-30	Still not Develove AKI		5	24	177	1.4		150	80
9	Police Hospital	69	Male	Urban	married	Gov't employee		2000	Active	Never smoke		No	2007-03-15	2007-03-15	Injection	Yes	No	No	No	No		1.64	70	No	No	Yes	No	No	No	No	No	No	Yes	tramadole	Yes	nifedipine	40	Yes	doxycycline	2010-03-30	Still not Develove AKI		6	30	114	1.4		170	80
9	Police Hospital	69	Male	Urban	married	Gov't employee		2000	Active	Never smoke		No	2007-03-15	2007-03-15	Injection	Yes	No	No	No	No		1.64	70	No	No	Yes	No	No	No	No	No	No	Yes	tramadole	Yes	nifedipine	40	Yes	doxycycline	2010-03-30	Still not Develove AKI		7	36	127	1.4		190	80
10	Police Hospital	80	Male	Urban	married	Private worker		1500	Inactive	Never smoke		No	2009-06-07	2009-06-07	Oral	No	Yes	Yes	Yes	No		1.66	68	No	No	Yes	No	No	Yes	Yes	No	No	No		Yes	enverapine	5	Yes	ceftriaxone 1gm	2010-04-21	Develop AKI		1	1	130	0.5		160	80
10	Police Hospital	80	Male	Urban	married	Private worker		1500	Inactive	Never smoke		No	2009-06-07	2009-06-07	Oral	No	Yes	Yes	Yes	No		1.66	68	No	No	Yes	No	No	Yes	Yes	No	No	No		Yes	enverapine	5	Yes	ceftriaxone 1gm	2010-04-21	Develop AKI		2	6	123	0.8		150	70
10	Police Hospital	80	Male	Urban	married	Private worker		1500	Inactive	Never smoke		No	2009-06-07	2009-06-07	Oral	No	Yes	Yes	Yes	No		1.66	68	No	No	Yes	No	No	Yes	Yes	No	No	No		Yes	enverapine	5	Yes	ceftriaxone 1gm	2010-04-21	Develop AKI		3	12	215	1.3		180	70
11	Police Hospital	53	Female	Urban	married	Unemployed			Inactive	Never smoke		No	2007-06-21	2007-06-21	Injection	Yes	No	No	No	No		1.69	78	No	No	Yes	No	No	No	No	No	No	Yes	pcm	Yes	enalapril,nifedipine	5,40	Yes	amoxicilline 1gm	2010-04-19	Still not Develove AKI		1	1	121	0.6		150	70
11	Police Hospital	53	Female	Urban	married	Unemployed			Inactive	Never smoke		No	2007-06-21	2007-06-21	Injection	Yes	No	No	No	No		1.69	78	No	No	Yes	No	No	No	No	No	No	Yes	pcm	Yes	enalapril,nifedipine	5,40	Yes	amoxicilline 1gm	2010-04-19	Still not Develove AKI		2	6	106			180	90
11	Police Hospital	53	Female	Urban	married	Unemployed			Inactive	Never smoke		No	2007-06-21	2007-06-21	Injection	Yes	No	No	No	No		1.69	78	No	No	Yes	No	No	No	No	No	No	Yes	pcm	Yes	enalapril,nifedipine	5,40	Yes	amoxicilline 1gm	2010-04-19	Still not Develove AKI		3	12	115	0.6		130	80
11	Police Hospital	53	Female	Urban	married	Unemployed			Inactive	Never smoke		No	2007-06-21	2007-06-21	Injection	Yes	No	No	No	No		1.69	78	No	No	Yes	No	No	No	No	No	No	Yes	pcm	Yes	enalapril,nifedipine	5,40	Yes	amoxicilline 1gm	2010-04-19	Still not Develove AKI		4	18	126	0.9		100	70
11	Police Hospital	53	Female	Urban	married	Unemployed			Inactive	Never smoke		No	2007-06-21	2007-06-21	Injection	Yes	No	No	No	No		1.69	78	No	No	Yes	No	No	No	No	No	No	Yes	pcm	Yes	enalapril,nifedipine	5,40	Yes	amoxicilline 1gm	2010-04-19	Still not Develove AKI		5	24	128	0.9		130	80
11	Police Hospital	53	Female	Urban	married	Unemployed			Inactive	Never smoke		No	2007-06-21	2007-06-21	Injection	Yes	No	No	No	No		1.69	78	No	No	Yes	No	No	No	No	No	No	Yes	pcm	Yes	enalapril,nifedipine	5,40	Yes	amoxicilline 1gm	2010-04-19	Still not Develove AKI		6	30	117	0.9		150	80
11	Police Hospital	53	Female	Urban	married	Unemployed			Inactive	Never smoke		No	2007-06-21	2007-06-21	Injection	Yes	No	No	No	No		1.69	78	No	No	Yes	No	No	No	No	No	No	Yes	pcm	Yes	enalapril,nifedipine	5,40	Yes	amoxicilline 1gm	2010-04-19	Still not Develove AKI		7	36	139	0.9		120	70
12	Police Hospital	71	Male	Urban	married	Gov't employee			Inactive	Currently smoking		No	2007-08-01	2007-08-01	Injection	Yes	No	No	Yes	No		1.64	58	No	No	Yes	No	No	Yes	Yes	No	No	Yes	indometacine	Yes	enalapril	5	Yes	cloxacilline	2010-04-17	Develop AKI		1	1	238	1		119	79
12	Police Hospital	71	Male	Urban	married	Gov't employee			Inactive	Currently smoking		No	2007-08-01	2007-08-01	Injection	Yes	No	No	Yes	No		1.64	58	No	No	Yes	No	No	Yes	Yes	No	No	Yes	indometacine	Yes	enalapril	5	Yes	cloxacilline	2010-04-17	Develop AKI		2	6	151	1		160	90
12	Police Hospital	71	Male	Urban	married	Gov't employee			Inactive	Currently smoking		No	2007-08-01	2007-08-01	Injection	Yes	No	No	Yes	No		1.64	58	No	No	Yes	No	No	Yes	Yes	No	No	Yes	indometacine	Yes	enalapril	5	Yes	cloxacilline	2010-04-17	Develop AKI		3	12	167	1		160	90
12	Police Hospital	71	Male	Urban	married	Gov't employee			Inactive	Currently smoking		No	2007-08-01	2007-08-01	Injection	Yes	No	No	Yes	No		1.64	58	No	No	Yes	No	No	Yes	Yes	No	No	Yes	indometacine	Yes	enalapril	5	Yes	cloxacilline	2010-04-17	Develop AKI		4	18	212	1.2		140	80
12	Police Hospital	71	Male	Urban	married	Gov't employee			Inactive	Currently smoking		No	2007-08-01	2007-08-01	Injection	Yes	No	No	Yes	No		1.64	58	No	No	Yes	No	No	Yes	Yes	No	No	Yes	indometacine	Yes	enalapril	5	Yes	cloxacilline	2010-04-17	Develop AKI		5	24	135	1.4		140	80
12	Police Hospital	71	Male	Urban	married	Gov't employee			Inactive	Currently smoking		No	2007-08-01	2007-08-01	Injection	Yes	No	No	Yes	No		1.64	58	No	No	Yes	No	No	Yes	Yes	No	No	Yes	indometacine	Yes	enalapril	5	Yes	cloxacilline	2010-04-17	Develop AKI		6	30	217	2.3		160	90
13	Police Hospital	60	Male	Urban	married	Gov't employee	10	2000	Active	Currently smoking	10	Yes	2007-01-07	2007-01-07	Oral	Yes	Yes	Yes	Yes	No		1.66	58	No	No	Yes	No	No	No	No	No	No	Yes	diclofenac	Yes	nifedipine	40	No		2010-04-19	Still not Develove AKI		1	1	210	1		140	70
13	Police Hospital	60	Male	Urban	married	Gov't employee	10	2000	Active	Currently smoking	10	Yes	2007-01-07	2007-01-07	Oral	Yes	Yes	Yes	Yes	No		1.66	58	No	No	Yes	No	No	No	No	No	No	Yes	diclofenac	Yes	nifedipine	40	No		2010-04-19	Still not Develove AKI		2	6	362	1		130	70
13	Police Hospital	60	Male	Urban	married	Gov't employee	10	2000	Active	Currently smoking	10	Yes	2007-01-07	2007-01-07	Oral	Yes	Yes	Yes	Yes	No		1.66	58	No	No	Yes	No	No	No	No	No	No	Yes	diclofenac	Yes	nifedipine	40	No		2010-04-20	Still not Develove AKI		3	12	253	1		110	80
13	Police Hospital	60	Male	Urban	married	Gov't employee	10	2000	Active	Currently smoking	10	Yes	2007-01-07	2007-01-07	Oral	Yes	Yes	Yes	Yes	No		1.66	58	No	No	Yes	No	No	No	No	No	No	Yes	diclofenac	Yes	nifedipine	40	No		2010-04-21	Still not Develove AKI		4	18	175	1.2		110	60
13	Police Hospital	60	Male	Urban	married	Gov't employee	10	2000	Active	Currently smoking	10	Yes	2007-01-07	2007-01-07	Oral	Yes	Yes	Yes	Yes	No		1.66	58	No	No	Yes	No	No	No	No	No	No	Yes	diclofenac	Yes	nifedipine	40	No		2010-04-22	Still not Develove AKI		5	24	277	1		120	70
13	Police Hospital	60	Male	Urban	married	Gov't employee	10	2000	Active	Currently smoking	10	Yes	2007-01-07	2007-01-07	Oral	Yes	Yes	Yes	Yes	No		1.66	58	No	No	Yes	No	No	No	No	No	No	Yes	diclofenac	Yes	nifedipine	40	No		2010-04-23	Still not Develove AKI		6	30	140	1		120	70
13	Police Hospital	60	Male	Urban	married	Gov't employee	10	2000	Active	Currently smoking	10	Yes	2007-01-07	2007-01-07	Oral	Yes	Yes	Yes	Yes	No		1.66	58	No	No	Yes	No	No	No	No	No	No	Yes	diclofenac	Yes	nifedipine	40	No		2010-04-24	Still not Develove AKI		7	36	257	1.2		110	70
13	Police Hospital	60	Male	Urban	married	Gov't employee	10	2000	Active	Currently smoking	10	Yes	2007-01-07	2007-01-07	Oral	Yes	Yes	Yes	Yes	No		1.66	58	No	No	Yes	No	No	No	No	No	No	Yes	diclofenac	Yes	nifedipine	40	No		2010-04-25	Still not Develove AKI		8	42	202	1.1		120	80
14	Police Hospital	38	Male	Semi_urban	married	Gov't employee		2500	Active	Never smoke		No	2006-12-05	2007-12-05	Oral	No	Yes	Yes	No	No		1.66	68	No	No	No	No	No	No	No	No	No	No	diclofenac	No	nifedipine	40	No		2010-04-22	Still not Develove AKI		1	1	165	0.6		130	80
14	Police Hospital	38	Male	Semi_urban	married	Gov't employee		2500	Active	Never smoke		No	2006-12-05	2006-12-05	Oral	No	Yes	Yes	No	No		1.66	68	No	No	No	No	No	No	No	No	No	No	diclofenac	No	nifedipine	40	No		2010-04-22	Still not Develove AKI		2	6	160	0.6		120	80
14	Police Hospital	38	Male	Semi_urban	married	Gov't employee		2500	Active	Never smoke		No	2006-12-05	2006-12-05	Oral	No	Yes	Yes	No	No		1.66	68	No	No	No	No	No	No	No	No	No	No	diclofenac	No	nifedipine	40	No		2010-04-22	Still not Develove AKI		3	12	140	0.7		110	80
14	Police Hospital	38	Male	Semi_urban	married	Gov't employee		2500	Active	Never smoke		No	2006-12-05	2006-12-05	Oral	No	Yes	Yes	No	No		1.66	68	No	No	No	No	No	No	No	No	No	No	diclofenac	No	nifedipine	40	No		2010-04-22	Still not Develove AKI		4	18	145	0.8		110	80
14	Police Hospital	38	Male	Semi_urban	married	Gov't employee		2500	Active	Never smoke		No	2006-12-05	2006-12-05	Oral	No	Yes	Yes	No	No		1.66	68	No	No	No	No	No	No	No	No	No	No	diclofenac	No	nifedipine	40	No		2010-04-22	Still not Develove AKI		5	24	135	0.7		120	80
14	Police Hospital	38	Male	Semi_urban	married	Gov't employee		2500	Active	Never smoke		No	2006-12-05	2006-12-05	Oral	No	Yes	Yes	No	No		1.66	68	No	No	No	No	No	No	No	No	No	No	diclofenac	No	nifedipine	40	No		2010-04-22	Still not Develove AKI		6	30	125	0.7		130	80
14	Police Hospital	38	Male	Semi_urban	married	Gov't employee		2500	Active	Never smoke		No	2006-12-05	2006-12-05	Oral	No	Yes	Yes	No	No		1.66	68	No	No	No	No	No	No	No	No	No	No	diclofenac	No	nifedipine	40	No		2010-04-22	Still not Develove AKI		7	36	165	0.78		120	70
14	Police Hospital	38	Male	Semi_urban	married	Gov't employee		2500	Active	Never smoke		No	2006-12-05	2006-12-05	Oral	No	Yes	Yes	No	No		1.66	68	No	No	No	No	No	No	No	No	No	No	diclofenac	No	nifedipine	40	No		2010-04-22	Still not Develove AKI		8	42	165	0.79		130	80
15	Police Hospital	30	Female	Urban	married	Gov't employee	12	3000	Inactive	Never smoke		No	2007-03-13	2007-03-13	Injection	Yes	No	No	Yes	Yes	1	1.68	68	No	No	No	No	No	No	No	No	No	Yes	diclofenac	No			Yes	ceftriaxone 1gm	2010-03-12	Still not Develove AKI		1	1	105	1		100	70
15	Police Hospital	30	Female	Urban	married	Gov't employee	12	3000	Inactive	Never smoke		No	2007-03-13	2007-03-13	Injection	Yes	No	No	Yes	Yes	1	1.68	68	No	No	No	No	No	No	No	No	No	Yes	diclofenac	No			Yes	ceftriaxone 1gm	2010-03-12	Still not Develove AKI		2	6	142	1		116	80
15	Police Hospital	30	Female	Urban	married	Gov't employee	12	3000	Inactive	Never smoke		No	2007-03-13	2007-03-13	Injection	Yes	No	No	Yes	Yes	1	1.68	68	No	No	No	No	No	No	No	No	No	Yes	diclofenac	No			Yes	ceftriaxone 1gm	2010-03-12	Still not Develove AKI		3	12	119	1		120	80
15	Police Hospital	30	Female	Urban	married	Gov't employee	12	3000	Inactive	Never smoke		No	2007-03-13	2007-03-13	Injection	Yes	No	No	Yes	Yes	1	1.68	68	No	No	No	No	No	No	No	No	No	Yes	diclofenac	No			Yes	ceftriaxone 1gm	2010-03-12	Still not Develove AKI		4	18	119	1		110	80
15	Police Hospital	30	Female	Urban	married	Gov't employee	12	3000	Inactive	Never smoke		No	2007-03-13	2007-03-13	Injection	Yes	No	No	Yes	Yes	1	1.68	68	No	No	No	No	No	No	No	No	No	Yes	diclofenac	No			Yes	ceftriaxone 1gm	2010-03-12	Still not Develove AKI		5	24	123	1		100	80
15	Police Hospital	30	Female	Urban	married	Gov't employee	12	3000	Inactive	Never smoke		No	2007-03-13	2007-03-13	Injection	Yes	No	No	Yes	Yes	1	1.68	68	No	No	No	No	No	No	No	No	No	Yes	diclofenac	No			Yes	ceftriaxone 1gm	2010-03-12	Still not Develove AKI		6	30	142	1		116	80
15	Police Hospital	30	Female	Urban	married	Gov't employee	12	3000	Inactive	Never smoke		No	2007-03-13	2007-03-13	Injection	Yes	No	No	Yes	Yes	1	1.68	68	No	No	No	No	No	No	No	No	No	No	diclofenac	No			Yes	ceftriaxone 1gm	2010-03-12	Still not Develove AKI		7	36	119	1		100	80
16	Police Hospital	30	Male	Urban	married	Gov't employee	8	2500	Active	Never smoke			2006-02-24	2006-02-24	Oral	No	Yes	Yes	No	No		1.67	68	No	No	No	No	No	No	No	No	No	No		No			No		2010-03-24	Still not Develove AKI		1	1	101	0.69
16	Police Hospital	30	Male	Urban	married	Gov't employee	8	2500	Active	Never smoke			2006-02-24	2006-02-24	Oral	No	Yes	Yes	No	No		1.67	68	No	No	No	No	No	No	No	No	No	No		No			No		2010-03-24	Still not Develove AKI		2	6	106	0.7
16	Police Hospital	30	Male	Urban	married	Gov't employee	8	2500	Active	Never smoke			2006-02-24	2006-02-24	Oral	No	Yes	Yes	No	No		1.67	68	No	No	No	No	No	No	No	No	No	No		No			No		2010-03-24	Still not Develove AKI		3	12	89	0.7
16	Police Hospital	30	Male	Urban	married	Gov't employee	8	2500	Active	Never smoke			2006-02-24	2006-02-24	Oral	No	Yes	Yes	No	No		1.67	68	No	No	No	No	No	No	No	No	No	No		No			No		2010-03-24	Still not Develove AKI		4	18	101	0.9
16	Police Hospital	30	Male	Urban	married	Gov't employee	8	2500	Active	Never smoke			2006-02-24	2006-02-24	Oral	No	Yes	Yes	No	No		1.67	68	No	No	No	No	No	No	No	No	No	No		No			No		2010-03-24	Still not Develove AKI		5	24	101	0.8
16	Police Hospital	30	Male	Urban	married	Gov't employee	8	2500	Active	Never smoke			2006-02-24	2006-02-24	Oral	No	Yes	Yes	No	No		1.67	68	No	No	No	No	No	No	No	No	No	No		No			No		2010-03-24	Still not Develove AKI		6	30	100	0.9
16	Police Hospital	30	Male	Urban	married	Gov't employee	8	2500	Active	Never smoke			2006-02-24	2006-02-24	Oral	No	Yes	Yes	No	No		1.67	68	No	No	No	No	No	No	No	No	No	No		No			No		2010-03-24	Still not Develove AKI		7	36	101	0.8
16	Police Hospital	30	Male	Urban	married	Gov't employee	8	2500	Active	Never smoke			2006-02-24	2006-02-24	Oral	No	Yes	Yes	No	No		1.67	68	No	No	No	No	No	No	No	No	No	No		No			No		2010-03-24	Still not Develove AKI		8	42	89	0.8
16	Police Hospital	30	Male	Urban	married	Gov't employee	8	2500	Active	Never smoke			2006-02-24	2006-02-24	Oral	No	Yes	Yes	No	No		1.67	68	No	No	No	No	No	No	No	No	No	No		No			No		2010-03-24	Still not Develove AKI		9	48	100	0.8
17	Police Hospital	50	Female	Urban	married	Unemployed			Active	Never smoke		No	2007-06-30	2007-06-30	Injection	Yes	No	No	No	No		1.58	55	No	No	No	No	No	No	No	No	No	No		No			Yes	amoxicilline 1gm	2010-04-23	Still not Develove AKI		1	1	135	1		106	65
17	Police Hospital	50	Female	Urban	married	Unemployed			Active	Never smoke		No	2007-06-30	2007-06-30	Injection	Yes	No	No	No	No		1.58	55	No	No	No	No	No	No	No	No	No	No		No			Yes	amoxicilline 1gm	2010-04-23	Still not Develove AKI		2	6	109	0.9		140	70
17	Police Hospital	50	Female	Urban	married	Unemployed			Active	Never smoke		No	2007-06-30	2007-06-30	Injection	Yes	No	No	No	No		1.58	55	No	No	No	No	No	No	No	No	No	No		No			Yes	amoxicilline 1gm	2010-04-23	Still not Develove AKI		3	12	109	0.9		100	60
17	Police Hospital	50	Female	Urban	married	Unemployed			Active	Never smoke		No	2007-06-30	2007-06-30	Injection	Yes	No	No	No	No		1.58	55	No	No	No	No	No	No	No	No	No	No		No			Yes	amoxicilline 1gm	2010-04-23	Still not Develove AKI		4	18	98	0.9		110	70
17	Police Hospital	50	Female	Urban	married	Unemployed			Active	Never smoke		No	2007-06-30	2007-06-30	Injection	Yes	No	No	No	No		1.58	55	No	No	No	No	No	No	No	No	No	No		No			Yes	amoxicilline 1gm	2010-04-23	Still not Develove AKI		5	24	135	0.9		100	70
17	Police Hospital	50	Female	Urban	married	Unemployed			Active	Never smoke		No	2007-06-30	2007-06-30	Injection	Yes	No	No	No	No		1.58	55	No	No	No	No	No	No	No	No	No	No		No			Yes	amoxicilline 1gm	2010-04-23	Still not Develove AKI		6	30	153	1		100	65
17	Police Hospital	50	Female	Urban	married	Unemployed			Active	Never smoke		No	2007-06-30	2007-06-30	Injection	Yes	No	No	No	No		1.58	55	No	No	No	No	No	No	No	No	No	No		No			Yes	amoxicilline 1gm	2010-04-23	Still not Develove AKI		7	36	118	1		110	70
18	Police Hospital	21	Female	Urban	single	Gov't employee		2500	Active	Never smoke		No	2007-08-12	2007-08-12	Oral	No	Yes	Yes	No	No		1.68	75	No	No	Yes	No	Yes	No	No	No	Yes	Yes	diclofenac	Yes	nifedipine	40	Yes	amoxicilline 1gm	2010-03-24	Still not Develove AKI		1	1	189	0.5		140	80
18	Police Hospital	21	Female	Urban	single	Gov't employee		2500	Active	Never smoke		No	2007-08-12	2007-08-12	Oral	No	Yes	Yes	No	No		1.68	75	No	No	Yes	No	Yes	No	No	No	Yes	Yes	diclofenac	Yes	nifedipine	40	Yes	amoxicilline 1gm	2010-03-24	Still not Develove AKI		2	6	166	0.5		150	90
18	Police Hospital	21	Female	Urban	single	Gov't employee		2500	Active	Never smoke		No	2007-08-12	2007-08-12	Oral	No	Yes	Yes	No	No		1.68	75	No	No	Yes	No	Yes	No	No	No	Yes	Yes	diclofenac	Yes	nifedipine	40	Yes	amoxicilline 1gm	2010-03-24	Still not Develove AKI		3	12	165	0.7		120	80
18	Police Hospital	21	Female	Urban	single	Gov't employee		2500	Active	Never smoke		No	2007-08-12	2007-08-12	Oral	No	Yes	Yes	No	No		1.68	75	No	No	Yes	No	Yes	No	No	No	Yes	Yes	diclofenac	Yes	nifedipine	40	Yes	amoxicilline 1gm	2010-03-24	Still not Develove AKI		4	18	131	0.69		140	80
18	Police Hospital	21	Female	Urban	single	Gov't employee		2500	Active	Never smoke		No	2007-08-12	2007-08-12	Oral	No	Yes	Yes	No	No		1.68	75	No	No	Yes	No	Yes	No	No	No	Yes	Yes	diclofenac	Yes	nifedipine	40	Yes	amoxicilline 1gm	2010-03-24	Still not Develove AKI		5	24	120	0.7		140	90
18	Police Hospital	21	Female	Urban	single	Gov't employee		2500	Active	Never smoke		No	2007-08-12	2007-08-12	Oral	No	Yes	Yes	No	No		1.68	75	No	No	Yes	No	Yes	No	No	No	Yes	Yes	diclofenac	Yes	nifedipine	40	Yes	amoxicilline 1gm	2010-03-24	Still not Develove AKI		6	30	147	0.7		150	100
19	Police Hospital	30	Female	Urban	married	Unemployed			Inactive	Never smoke		No	2007-03-01	2007-03-01	Oral	No	Yes	Yes	No	No		1.62	75	No	No	Yes	Yes	No	No	No	No	Yes	Yes	diclofenac	Yes	nifedipine	20	Yes	amoxicilline 1gm	2010-04-19	Still not Develove AKI		1	1	144	1.1		140	90
19	Police Hospital	30	Female	Urban	married	Unemployed			Inactive	Never smoke		No	2007-03-01	2007-03-01	Oral	No	Yes	Yes	No	No		1.62	75	No	No	Yes	Yes	No	No	No	No	Yes	Yes	diclofenac	Yes	nifedipine	20	Yes	amoxicilline 1gm	2010-04-19	Still not Develove AKI		2	6	123	1		150	80
19	Police Hospital	30	Female	Urban	married	Unemployed			Inactive	Never smoke		No	2007-03-01	2007-03-01	Oral	No	Yes	Yes	No	No		1.62	75	No	No	Yes	Yes	No	No	No	No	Yes	Yes	diclofenac	Yes	nifedipine	20	Yes	amoxicilline 1gm	2010-04-19	Still not Develove AKI		3	12	218	1.1		180	114
19	Police Hospital	30	Female	Urban	married	Unemployed			Inactive	Never smoke		No	2007-03-01	2007-03-01	Oral	No	Yes	Yes	No	No		1.62	75	No	No	Yes	Yes	No	No	No	No	Yes	Yes	diclofenac	Yes	nifedipine	20	Yes	amoxicilline 1gm	2010-04-19	Still not Develove AKI		4	18	206	1.1		160	70
19	Police Hospital	30	Female	Urban	married	Unemployed			Inactive	Never smoke		No	2007-03-01	2007-03-01	Oral	No	Yes	Yes	No	No		1.62	75	No	No	Yes	Yes	No	No	No	No	Yes	Yes	diclofenac	Yes	nifedipine	20	Yes	amoxicilline 1gm	2010-04-19	Still not Develove AKI		5	24	177	1		170	90
19	Police Hospital	30	Female	Urban	married	Unemployed			Inactive	Never smoke		No	2007-03-01	2007-03-01	Oral	No	Yes	Yes	No	No		1.62	75	No	No	Yes	Yes	No	No	No	No	Yes	Yes	diclofenac	Yes	nifedipine	20	Yes	amoxicilline 1gm	2010-04-19	Still not Develove AKI		6	30	135	1		130	80
20	Police Hospital	35	Male	Urban	married	Gov't employee			Active	Currently smoking	9/dy	Yes	2007-04-02	2007-04-02	Oral	No	Yes	Yes	No	No		1.65	68	No	No	No	No	No	No	No	No	No	Yes	pcm	No			Yes	amoxicilline 1gm	2010-04-19	Still not Develove AKI		1	1	114	1.1	8	110	70
20	Police Hospital	35	Male	Urban	married	Gov't employee			Active	Currently smoking	9/dy	Yes	2007-04-02	2007-04-02	Oral	No	Yes	Yes	No	No		1.65	68	No	No	No	No	No	No	No	No	No	Yes	pcm	No			Yes	amoxicilline 1gm	2010-04-19	Still not Develove AKI		2	6	101	1.2	7	110	80
20	Police Hospital	35	Male	Urban	married	Gov't employee			Active	Currently smoking	9/dy	Yes	2007-04-02	2007-04-02	Oral	No	Yes	Yes	No	No		1.65	68	No	No	No	No	No	No	No	No	No	Yes	pcm	No			Yes	amoxicilline 1gm	2010-04-19	Still not Develove AKI		3	12	114	1	5	110	70
20	Police Hospital	35	Male	Urban	married	Gov't employee			Active	Currently smoking	9/dy	Yes	2007-04-02	2007-04-02	Oral	No	Yes	Yes	No	No		1.65	68	No	No	No	No	No	No	No	No	No	Yes	pcm	No			Yes	amoxicilline 1gm	2010-04-19	Still not Develove AKI		4	18	44	1.2	5	100	80
20	Police Hospital	35	Male	Urban	married	Gov't employee			Active	Currently smoking	9/dy	Yes	2007-04-02	2007-04-02	Oral	No	Yes	Yes	No	No		1.65	68	No	No	No	No	No	No	No	No	No	Yes	pcm	No			Yes	amoxicilline 1gm	2010-04-19	Still not Develove AKI		5	24	114	1	4	120	80
20	Police Hospital	35	Male	Urban	married	Gov't employee			Active	Currently smoking	9/dy	Yes	2007-04-02	2007-04-02	Oral	No	Yes	Yes	No	No		1.65	68	No	No	No	No	No	No	No	No	No	Yes	pcm	No			Yes	amoxicilline 1gm	2010-04-19	Still not Develove AKI		6	30	101	1	5	110	80
21	Police Hospital	50	Female	Urban	widowed	Gov't employee		3000	Inactive	Never smoke		No	2006-12-28	2006-12-28	Oral	No	Yes	Yes	No	No		1.64	66	No	No	No	No	No	No	No	No	No	Yes	pcm	No			No		2010-03-30	Still not Develove AKI		1	1	180	2.1		140	70
21	Police Hospital	50	Female	Urban	widowed	Gov't employee			Inactive	Never smoke		No	2006-12-28	2006-12-28	Oral	No	Yes	Yes	No	No		1.64	66	No	No	No	No	No	No	No	No	No	Yes	pcm	No			No		2010-03-30	Still not Develove AKI		2	6	144	2.1		130	80
21	Police Hospital	50	Female	Urban	widowed	Gov't employee			Inactive	Never smoke		No	2006-12-28	2006-12-28	Oral	No	Yes	Yes	No	No		1.64	66	No	No	No	No	No	No	No	No	No	Yes	pcm	No			No		2010-03-30	Still not Develove AKI		3	12	126			130	70
21	Police Hospital	50	Female	Urban	widowed	Gov't employee			Inactive	Never smoke		No	2006-12-28	2006-12-28	Oral	No	Yes	Yes	No	No		1.64	66	No	No	No	No	No	No	No	No	No	Yes	pcm	No			No		2010-03-30	Still not Develove AKI		4	18	162			120	80
21	Police Hospital	50	Female	Urban	widowed	Gov't employee			Inactive	Never smoke		No	2006-12-28	2006-12-28	Oral	No	Yes	Yes	No	No		1.64	66	No	No	No	No	No	No	No	No	No	Yes	pcm	No			No		2010-03-30	Still not Develove AKI		5	24	160			110	80
21	Police Hospital	50	Female	Urban	widowed	Gov't employee			Inactive	Never smoke		No	2006-12-28	2006-12-28	Oral	No	Yes	Yes	No	No		1.64	66	No	No	No	No	No	No	No	No	No	Yes	pcm	No			No		2010-03-30	Still not Develove AKI		6	30	144	2		110	80
21	Police Hospital	50	Female	Urban	widowed	Gov't employee			Inactive	Never smoke		No	2006-12-28	2006-12-28	Oral	No	Yes	Yes	No	No		1.64	66	No	No	No	No	No	No	No	No	No	Yes	pcm	No			No		2010-03-30	Still not Develove AKI		7	36	160			120	80
21	Police Hospital	50	Female	Urban	widowed	Gov't employee			Inactive	Never smoke		No	2006-12-28	2006-12-28	Oral	No	Yes	Yes	No	No		1.64	66	No	No	No	No	No	No	No	No	No	Yes	pcm	No			No		2010-03-30	Still not Develove AKI		8	42	120	2.3		140	80
22	Police Hospital	35	Male	Urban	married	Gov't employee		2500	Active	Used to smke	12/day	No	2007-08-24	2007-08-24	Injection	Yes	No	No	No	No		1.62	60	No	No	Yes	No	No	No	No	No	No	Yes	diclofenac	Yes	enverapine	10	Yes	amoxicilline 1gm	2010-04-11	Still not Develove AKI		1	1	179	1		170	90
22	Police Hospital	35	Male	Urban	married	Gov't employee			Active	Used to smke	12/day	No	2007-08-24	2007-08-24	Injection	Yes	No	No	No	No		1.62	60	No	No	Yes	No	No	No	No	No	No	Yes	diclofenac	Yes	enverapine	10	Yes	amoxicilline 1gm	2010-04-11	Still not Develove AKI		2	6	290	1.2		150	80
22	Police Hospital	35	Male	Urban	married	Gov't employee			Active	Used to smke	12/day	No	2007-08-24	2007-08-24	Injection	Yes	No	No	No	No		1.62	60	No	No	Yes	No	No	No	No	No	No	Yes	diclofenac	Yes	enverapine	10	Yes	amoxicilline 1gm	2010-04-11	Still not Develove AKI		3	12	487	1.1
22	Police Hospital	35	Male	Urban	married	Gov't employee			Active	Used to smke	12/day	No	2007-08-24	2007-08-24	Injection	Yes	No	No	No	No		1.62	60	No	No	Yes	No	No	No	No	No	No	Yes	diclofenac	Yes	enverapine	10	Yes	amoxicilline 1gm	2010-04-11	Still not Develove AKI		4	18	179	1.3
22	Police Hospital	35	Male	Urban	married	Gov't employee			Active	Used to smke	12/day	No	2007-08-24	2007-08-24	Injection	Yes	No	No	No	No		1.62	60	No	No	Yes	No	No	No	No	No	No	Yes	diclofenac	Yes	enverapine	10	Yes	amoxicilline 1gm	2010-04-11	Still not Develove AKI		5	24	298	1.2
22	Police Hospital	35	Male	Urban	married	Gov't employee			Active	Used to smke	12/day	No	2007-08-24	2007-08-24	Injection	Yes	No	No	No	No		1.62	60	No	No	Yes	No	No	No	No	No	No	Yes	diclofenac	Yes	enverapine	10	Yes	amoxicilline 1gm	2010-04-11	Still not Develove AKI		6	30	290	1.4
23	Police Hospital	31	Female	Semi_urban	married	Gov't employee			Active	Never smoke		No	2006-12-28	2006-12-28	Injection	Yes	No	No	No	Yes	2	1.59	58	No	No	No	No	No	No	No	No	No	Yes	diclofenac	No			No		2010-04-21	Develop AKI		1	1	144	1.6	2	170	100
23	Police Hospital	31	Female	Semi_urban	married	Gov't employee			Active	Never smoke		No	2006-12-28	2006-12-28	Injection	Yes	No	No	No	Yes	2	1.59	58	No	No	No	No	No	No	No	No	No	Yes	diclofenac	No			No		2010-04-21	Develop AKI		2	6	194	1.9	2
23	Police Hospital	31	Female	Semi_urban	married	Gov't employee			Active	Never smoke		No	2006-12-28	2006-12-28	Injection	Yes	No	No	No	Yes	2	1.59	58	No	No	No	No	No	No	No	No	No	Yes	diclofenac	No			No		2010-04-21	Develop AKI		3	12	194	1.9
23	Police Hospital	31	Female	Semi_urban	married	Gov't employee			Active	Never smoke		No	2006-12-28	2006-12-28	Injection	Yes	No	No	No	Yes	2	1.59	58	No	No	No	No	No	No	No	No	No	Yes	diclofenac	No			No		2010-04-21	Develop AKI		4	18	266	1.4
23	Police Hospital	31	Female	Semi_urban	married	Gov't employee			Active	Never smoke		No	2006-12-28	2006-12-28	Injection	Yes	No	No	No	Yes	2	1.59	58	No	No	No	No	No	No	No	No	No	Yes	diclofenac	No			No		2010-04-21	Develop AKI		5	24	171	1.6
23	Police Hospital	31	Female	Semi_urban	married	Gov't employee			Active	Never smoke		No	2006-12-28	2006-12-28	Injection	Yes	No	No	No	Yes	2	1.59	58	No	No	No	No	No	No	No	No	No	Yes	diclofenac	No			No		2010-04-21	Develop AKI		6	30	73	1.6
23	Police Hospital	31	Female	Semi_urban	married	Gov't employee			Active	Never smoke		No	2006-12-28	2006-12-28	Injection	Yes	No	No	No	Yes	2	1.59	58	No	No	No	No	No	No	No	No	No	Yes	diclofenac	No			No		2010-04-21	Develop AKI		7	36	260	1.5
23	Police Hospital	31	Female	Semi_urban	married	Gov't employee			Active	Never smoke		No	2006-12-28	2006-12-28	Injection	Yes	No	No	No	Yes	2	1.59	58	No	No	No	No	No	No	No	No	No	Yes	diclofenac	No			No		2010-04-21	Develop AKI		8	42	199	4.9
24	Police Hospital	42	Male	Urban	married	Gov't employee		2000	Active	Never smoke		No	2006-02-26	2006-02-26	Injection	Yes	No	No	No	Yes	1	1.62	70	No	No	Yes	No	No	Yes	No	No	No	No		Yes	enverapine		Yes	ceftriaxone 1gm	2010-03-05	Still not Develove AKI		1	1	422	0.8		180	100
24	Police Hospital	42	Male	Urban	married	Gov't employee		2000	Active	Never smoke		No	2006-02-26	2006-02-26	Injection	Yes	No	No	No	Yes	1	1.62	70	No	No	Yes	No	No	Yes	No	No	No	No		Yes	enverapine		Yes	ceftriaxone 1gm	2010-03-05	Still not Develove AKI		2	6	363	1.1		150	80
24	Police Hospital	42	Male	Urban	married	Gov't employee		2000	Active	Never smoke		No	2006-02-26	2006-02-26	Injection	Yes	No	No	No	Yes	1	1.62	70	No	No	Yes	No	No	Yes	No	No	No	No		Yes	enverapine		Yes	ceftriaxone 1gm	2010-03-05	Still not Develove AKI		3	12	283	1.15
24	Police Hospital	42	Male	Urban	married	Gov't employee		2000	Active	Never smoke		No	2006-02-26	2006-02-26	Injection	Yes	No	No	No	Yes	1	1.62	70	No	No	Yes	No	No	Yes	No	No	No	No		Yes	enverapine		Yes	ceftriaxone 1gm	2010-03-05	Still not Develove AKI		4	18	216	1.2
24	Police Hospital	42	Male	Urban	married	Gov't employee		2000	Active	Never smoke		No	2006-02-26	2006-02-26	Injection	Yes	No	No	No	Yes	1	1.62	70	No	No	Yes	No	No	Yes	No	No	No	No		Yes	enverapine		Yes	ceftriaxone 1gm	2010-03-05	Still not Develove AKI		5	24	317	1
24	Police Hospital	42	Male	Urban	married	Gov't employee		2000	Active	Never smoke		No	2006-02-26	2006-02-26	Injection	Yes	No	No	No	Yes	1	1.62	70	No	No	Yes	No	No	Yes	No	No	No	No		Yes	enverapine		Yes	ceftriaxone 1gm	2010-03-05	Still not Develove AKI		6	30	226	1
24	Police Hospital	42	Male	Urban	married	Gov't employee		2000	Active	Never smoke		No	2006-02-26	2006-02-26	Injection	Yes	No	No	No	Yes	1	1.62	70	No	No	Yes	No	No	Yes	No	No	No	No		Yes	enverapine		Yes	ceftriaxone 1gm	2010-03-05	Still not Develove AKI		7	36	337	1.2
24	Police Hospital	42	Male	Urban	married	Gov't employee		2000	Active	Never smoke		No	2006-02-26	2006-02-26	Injection	Yes	No	No	No	Yes	1	1.62	70	No	No	Yes	No	No	Yes	No	No	No	No		Yes	enverapine		Yes	ceftriaxone 1gm	2010-03-05	Still not Develove AKI		8	42	302	1
24	Police Hospital	42	Male	Urban	married	Gov't employee		2000	Active	Never smoke		No	2006-02-26	2006-02-26	Injection	Yes	No	No	No	Yes	1	1.62	70	No	No	Yes	No	No	Yes	No	No	No	No		Yes	enverapine		Yes	ceftriaxone 1gm	2010-03-05	Still not Develove AKI		9	48	334	1.1			80
25	Police Hospital	30	Male	Urban	married	Gov't employee		2500	Active	Never smoke		No	2006-01-20	2006-01-20	Oral	No	Yes	Yes	Yes	No		1.62	58	No	No	No	No	No	No	No	No	No	Yes	tramadole	No			Yes	ceftriaxone 1gm	2010-03-30	Still not Develove AKI		1	1	131	1.6	8	120	80
25	Police Hospital	30	Male	Urban	married	Gov't employee		2500	Active	Never smoke		No	2006-01-20	2006-01-20	Oral	No	Yes	Yes	Yes	No		1.62	58	No	No	No	No	No	No	No	No	No	Yes	tramadole	No			Yes	ceftriaxone 1gm	2010-03-30	Still not Develove AKI		2	6	120	1.9		110	80
25	Police Hospital	30	Male	Urban	married	Gov't employee		2500	Active	Never smoke		No	2006-01-20	2006-01-20	Oral	No	Yes	Yes	Yes	No		1.62	58	No	No	No	No	No	No	No	No	No	Yes	tramadole	No			Yes	ceftriaxone 1gm	2010-03-30	Still not Develove AKI		3	12	131	1.9		100	80
25	Police Hospital	30	Male	Urban	married	Gov't employee		2500	Active	Never smoke		No	2006-01-20	2006-01-20	Oral	No	Yes	Yes	Yes	No		1.62	58	No	No	No	No	No	No	No	No	No	Yes	tramadole	No			Yes	ceftriaxone 1gm	2010-03-30	Still not Develove AKI		4	18	120	1.9		100	80
25	Police Hospital	30	Male	Urban	married	Gov't employee		2500	Active	Never smoke		No	2006-01-20	2006-01-20	Oral	No	Yes	Yes	Yes	No		1.62	58	No	No	No	No	No	No	No	No	No	Yes	tramadole	No			Yes	ceftriaxone 1gm	2010-03-30	Still not Develove AKI		5	24	110	1.86		110	80
25	Police Hospital	30	Male	Urban	married	Gov't employee		2500	Active	Never smoke		No	2006-01-20	2006-01-20	Oral	No	Yes	Yes	Yes	No		1.62	58	No	No	No	No	No	No	No	No	No	Yes	tramadole	No			Yes	ceftriaxone 1gm	2010-03-30	Still not Develove AKI		6	30	100	2		120	80
25	Police Hospital	30	Male	Urban	married	Gov't employee		2500	Active	Never smoke		No	2006-01-20	2006-01-20	Oral	No	Yes	Yes	Yes	No		1.62	58	No	No	No	No	No	No	No	No	No	Yes	tramadole	No			Yes	ceftriaxone 1gm	2010-03-30	Still not Develove AKI		7	36	110	2.1		110	80
25	Police Hospital	30	Male	Urban	married	Gov't employee		2500	Active	Never smoke		No	2006-01-20	2006-01-20	Oral	No	Yes	Yes	Yes	No		1.62	58	No	No	No	No	No	No	No	No	No	Yes	tramadole	No			Yes	ceftriaxone 1gm	2010-03-30	Still not Develove AKI		8	42	131	2.4		120	80
25	Police Hospital	30	Male	Urban	married	Gov't employee		2500	Active	Never smoke		No	2006-01-20	2006-01-20	Oral	No	Yes	Yes	Yes	No		1.62	58	No	No	No	No	No	No	No	No	No	Yes	tramadole	No			Yes	ceftriaxone 1gm	2010-03-30	Still not Develove AKI		9	48	130	3		110	80
25	Police Hospital	30	Male	Urban	married	Gov't employee		2500	Active	Never smoke		No	2006-01-20	2006-01-20	Oral	No	Yes	Yes	Yes	No		1.62	58	No	No	No	No	No	No	No	No	No	Yes	tramadole	No			Yes	ceftriaxone 1gm	2010-03-30	Still not Develove AKI		10	56	110	4.6		100	80
26	Police Hospital	60	Male	Urban	married	Gov't employee		2000	Inactive	Used to smke	10/dy	Yes	2009-06-06	2009-06-06	Oral	No	No	Yes	No	No		1.66	70	No	No	No	No	No	No	No	No	Yes	No		No			Yes	cloxacilline	2010-04-12	Discontinue FU		1	1	169	0.9		100	60
26	Police Hospital	60	Male	Urban	married	Gov't employee		2000	Inactive	Used to smke	10/dy	Yes	2009-06-06	2009-06-06	Oral	No	No	Yes	No	No		1.66	70	No	No	No	No	No	No	No	No	Yes	No		No			Yes	cloxacilline	2010-04-12	Discontinue FU		2	6	102	1		130	80
26	Police Hospital	60	Male	Urban	married	Gov't employee		2000	Inactive	Used to smke	10/dy	Yes	2009-06-06	2009-06-06	Oral	No	No	Yes	No	No		1.66	70	No	No	No	No	No	No	No	No	Yes	No		No			Yes	cloxacilline	2010-04-12	Discontinue FU		3	12	160	1		100	60
27	Police Hospital	58	Male	Urban	married	Gov't employee		5500	Inactive	Never smoke		No	2006-12-07	2006-12-07	Injection	Yes	No	No	No	No		1.64	75	No	No	No	Yes	No	No	No	No	No	No		No			No		2007-11-22	Discontinue FU		1	1	140	1		140	80
27	Police Hospital	58	Male	Urban	married	Gov't employee		5500	Inactive	Never smoke		No	2006-12-07	2006-12-07	Injection	Yes	No	No	No	No		1.64	75	No	No	No	Yes	No	No	No	No	No	No		No			No		2007-11-22	Discontinue FU		2	6	166	1		140	80
27	Police Hospital	58	Male	Urban	married	Gov't employee		5500	Inactive	Never smoke		No	2006-12-07	2006-12-07	Injection	Yes	No	No	No	No		1.64	75	No	No	No	Yes	No	No	No	No	No	No		No			No		2007-11-22	Discontinue FU		3	12	180	0.9		130	80
28	Police Hospital	37	Male	Urban	married	Gov't employee		2000	Active	Never smoke		No	2007-06-12	2007-06-12	Oral	No	Yes	No	Yes	No		1.58	52	No	No	No	No	No	No	No	No	Yes	No		No			Yes	amoxicilline 1gm	2010-04-13	Still not Develove AKI		1	1	120	1		110	70
28	Police Hospital	37	Male	Urban	married	Gov't employee		2000	Active	Never smoke		No	2007-06-12	2007-06-12	Oral	No	Yes	No	Yes	No		1.58	52	No	No	No	No	No	No	No	No	Yes	No		No			Yes	amoxicilline 1gm	2010-04-13	Still not Develove AKI		2	6	116	1.2		110	70
28	Police Hospital	37	Male	Urban	married	Gov't employee		2000	Active	Never smoke		No	2007-06-12	2007-06-12	Oral	No	Yes	No	Yes	No		1.58	52	No	No	No	No	No	No	No	No	Yes	No		No			Yes	amoxicilline 1gm	2010-04-13	Still not Develove AKI		3	12	100	1.1		120	70
28	Police Hospital	37	Male	Urban	married	Gov't employee		2000	Active	Never smoke		No	2007-06-12	2007-06-12	Oral	No	Yes	No	Yes	No		1.58	52	No	No	No	No	No	No	No	No	Yes	No		No			Yes	amoxicilline 1gm	2010-04-13	Still not Develove AKI		4	18	100	1		100	70
28	Police Hospital	37	Male	Urban	married	Gov't employee		2000	Active	Never smoke		No	2007-06-12	2007-06-12	Oral	No	Yes	No	Yes	No		1.58	52	No	No	No	No	No	No	No	No	Yes	No		No			Yes	amoxicilline 1gm	2010-04-13	Still not Develove AKI		5	24	145	1		100	70
28	Police Hospital	37	Male	Urban	married	Gov't employee		2000	Active	Never smoke		No	2007-06-12	2007-06-12	Oral	No	Yes	No	Yes	No		1.58	52	No	No	No	No	No	No	No	No	Yes	No		No			Yes	amoxicilline 1gm	2010-04-22	Still not Develove AKI		6	30	140	1		110	70
29	Police Hospital	36	Male	Urban	married	Gov't employee		2000	Active	Never smoke		No	2008-01-07	2008-01-07	Oral	No	Yes	Yes	No	No		1.62	60	No	No	Yes	No	No	No	No	No	Yes	Yes	diclofenac	Yes	atenolol, enverapine	80,10	Yes	ceftriaxone 1gm	2010-04-22	Still not Develove AKI		1	1	144	2.2		120	80
29	Police Hospital	36	Male	Urban	married	Gov't employee		2000	Active	Never smoke		No	2008-01-07	2008-01-07	Oral	No	Yes	Yes	No	No		1.62	60	No	No	Yes	No	No	No	No	No	Yes	Yes	diclofenac	Yes	atenolol, enverapine	80,10	Yes	ceftriaxone 1gm	2010-04-22	Still not Develove AKI		2	6	171	2.3		120	60
29	Police Hospital	36	Male	Urban	married	Gov't employee		2000	Active	Never smoke		No	2008-01-07	2008-01-07	Oral	No	Yes	Yes	No	No		1.62	60	No	No	Yes	No	No	No	No	No	Yes	Yes	diclofenac	Yes	atenolol, enverapine	80,10	Yes	ceftriaxone 1gm	2010-04-22	Still not Develove AKI		3	12	164	2.4		120	70
29	Police Hospital	36	Male	Urban	married	Gov't employee		2000	Active	Never smoke		No	2008-01-07	2008-01-07	Oral	No	Yes	Yes	No	No		1.62	60	No	No	Yes	No	No	No	No	No	Yes	Yes	diclofenac	Yes	atenolol, enverapine	80,10	Yes	ceftriaxone 1gm	2010-04-22	Still not Develove AKI		4	18	160	2.1		140	70
29	Police Hospital	36	Male	Urban	married	Gov't employee		2000	Active	Never smoke		No	2008-01-07	2008-01-07	Oral	No	Yes	Yes	No	No		1.62	60	No	No	Yes	No	No	No	No	No	Yes	Yes	diclofenac	Yes	atenolol, enverapine	80,10	Yes	ceftriaxone 1gm	2010-04-22	Still not Develove AKI		5	24	150	2.2		170	70
29	Police Hospital	36	Male	Urban	married	Gov't employee		2000	Active	Never smoke		No	2008-01-07	2008-01-07	Oral	No	Yes	Yes	No	No		1.62	60	No	No	Yes	No	No	No	No	No	Yes	Yes	diclofenac	Yes	atenolol, enverapine	80,10	Yes	ceftriaxone 1gm	2010-04-22	Still not Develove AKI		6	30	160	2.3		140	70
30	Police Hospital	64	Male	Urban	married	Gov't employee		2500	Inactive	Never smoke		No	2006-12-27	2006-12-27	Oral	No	Yes	Yes	No	No		1.66	60	No	No	Yes	No	Yes	No	Yes	No	No	Yes	diclofenac	Yes	enalapril	5	Yes	cloxacilline	2010-04-19	Still not Develove AKI		1	1	99	1		130	80
30	Police Hospital	64	Male	Urban	married	Gov't employee		2500	Inactive	Never smoke		No	2006-12-27	2006-12-27	Oral	No	Yes	Yes	No	No		1.66	60	No	No	Yes	No	Yes	No	Yes	No	No	Yes	diclofenac	Yes	enalapril	5	Yes	cloxacilline	2010-04-19	Still not Develove AKI		2	6	116	0.9		160	80
30	Police Hospital	64	Male	Urban	married	Gov't employee		2500	Inactive	Never smoke		No	2006-12-27	2006-12-27	Oral	No	Yes	Yes	No	No		1.66	60	No	No	Yes	No	Yes	No	Yes	No	No	Yes	diclofenac	Yes	enalapril	5	Yes	cloxacilline	2010-04-19	Still not Develove AKI		3	12	114	0.9		140	80
30	Police Hospital	64	Male	Urban	married	Gov't employee		2500	Inactive	Never smoke		No	2006-12-27	2006-12-27	Oral	No	Yes	Yes	No	No		1.66	60	No	No	Yes	No	Yes	No	Yes	No	No	Yes	diclofenac	Yes	enalapril	5	Yes	cloxacilline	2010-04-19	Still not Develove AKI		4	18	142	1		130	80
30	Police Hospital	64	Male	Urban	married	Gov't employee		2500	Inactive	Never smoke		No	2006-12-27	2006-12-27	Oral	No	Yes	Yes	No	No		1.66	60	No	No	Yes	No	Yes	No	Yes	No	No	Yes	diclofenac	Yes	enalapril	5	Yes	cloxacilline	2010-04-19	Still not Develove AKI		5	24	140	1.1		160	80
30	Police Hospital	64	Male	Urban	married	Gov't employee		2500	Inactive	Never smoke		No	2006-12-27	2006-12-27	Oral	No	Yes	Yes	No	No		1.66	60	No	No	Yes	No	Yes	No	Yes	No	No	Yes	diclofenac	Yes	enalapril	5	Yes	cloxacilline	2010-04-19	Still not Develove AKI		6	30	125	1		150	80
30	Police Hospital	64	Male	Urban	married	Gov't employee		2500	Inactive	Never smoke		No	2006-12-27	2006-12-27	Oral	No	Yes	Yes	No	No		1.66	60	No	No	Yes	No	Yes	No	Yes	No	No	Yes	diclofenac	Yes	enalapril	5	Yes	cloxacilline	2010-04-19	Still not Develove AKI		7	36	108	1.12		130	80
30	Police Hospital	64	Male	Urban	married	Gov't employee		2500	Inactive	Never smoke		No	2006-12-27	2006-12-27	Oral	No	Yes	Yes	No	No		1.66	60	No	No	Yes	No	Yes	No	Yes	No	No	Yes	diclofenac	Yes	enalapril	5	Yes	cloxacilline	2010-04-19	Still not Develove AKI		8	42	107	1.2		160	80
31	Police Hospital	56	Male	Urban	married	Gov't employee		2500	Inactive	Never smoke		No	2008-04-04	2008-04-04	Oral	No	Yes	Yes	No	No		1.62	68	No	No	Yes	No	No	No	Yes	No	No	Yes	ASA	Yes	nifedipine	10	No		2010-03-30	Still not Develove AKI		1	1	144	2.3		200	110
31	Police Hospital	56	Male	Urban	married	Gov't employee		2500	Inactive	Never smoke		No	2008-04-04	2008-04-04	Oral	No	Yes	Yes	No	No		1.62	68	No	No	Yes	No	No	No	Yes	No	No	Yes	ASA	Yes	nifedipine	10	No		2010-03-30	Still not Develove AKI		2	6	180	2.7		210	80
31	Police Hospital	56	Male	Urban	married	Gov't employee		2500	Inactive	Never smoke		No	2008-04-04	2008-04-04	Oral	No	Yes	Yes	No	No		1.62	68	No	No	Yes	No	No	No	Yes	No	No	Yes	ASA	Yes	nifedipine	10	No		2010-03-30	Still not Develove AKI		3	12	222	2.5		110	80
31	Police Hospital	56	Male	Urban	married	Gov't employee		2500	Inactive	Never smoke		No	2008-04-04	2008-04-04	Oral	No	Yes	Yes	No	No		1.62	68	No	No	Yes	No	No	No	Yes	No	No	Yes	ASA	Yes	nifedipine	10	No		2010-03-30	Still not Develove AKI		4	18	160	2.4		110	90
31	Police Hospital	56	Male	Urban	married	Gov't employee		2500	Inactive	Never smoke		No	2008-04-04	2008-04-04	Oral	No	Yes	Yes	No	No		1.62	68	No	No	Yes	No	No	No	Yes	No	No	Yes	ASA	Yes	nifedipine	10	No		2010-03-30	Still not Develove AKI		5	24	150	2.5		120	90
32	Police Hospital	55	Male	Urban	married	Gov't employee		2000	Inactive	Never smoke		No	2009-10-06	2009-10-06	Oral	No	Yes	Yes	Yes	No		1.64	72	No	No	Yes	No	No	No	No	No	No	Yes	diclofenac	Yes	enverapine,atenolol	10,50	No		2010-03-01	Still not Develove AKI		1	1	176	1		150	80
32	Police Hospital	55	Male	Urban	married	Gov't employee		2000	Inactive	Never smoke		No	2009-10-06	2009-10-06	Oral	No	Yes	Yes	Yes	No		1.64	72	No	No	Yes	No	No	No	No	No	No	Yes	diclofenac	Yes	enverapine,atenolol	10,50	No		2010-03-01	Still not Develove AKI		2	6	120	1		160	70
33	Police Hospital	40	Male	Rural	married	Gov't employee		3000	Active	Currently smoking	15/dy	Yes	2009-04-22	2009-04-22	Oral	No	Yes	Yes	Yes	No		1.66	70	No	No	Yes	No	No	No	No	No	No	Yes	ASA	No			No		2010-04-09	Still not Develove AKI		1	1	133	1.1		140	90
33	Police Hospital	40	Male	Rural	married	Gov't employee		3000	Active	Currently smoking	15/dy	Yes	2009-04-22	2009-04-22	Oral	No	Yes	Yes	Yes	No		1.66	70	No	No	Yes	No	No	No	No	No	No	Yes	ASA	No			No		2010-04-09	Still not Develove AKI		2	6	120	1.3
33	Police Hospital	40	Male	Rural	married	Gov't employee		3000	Active	Currently smoking	15/dy	Yes	2009-04-22	2009-04-22	Oral	No	Yes	Yes	Yes	No		1.66	70	No	No	Yes	No	No	No	No	No	No	Yes	ASA	No			No		2010-04-09	Still not Develove AKI		3	12	139	1.3
34	Police Hospital	43	Male	Rural	married	Gov't employee		2500	Active	Never smoke		No	2007-08-01	2007-08-01	Oral	No	Yes	Yes	No	No		1.66	70	No	No	No	No	No	No	No	No	No	Yes	diclofenac	No			No		2010-03-28	Still not Develove AKI		1	1	290	0.6		120	80
34	Police Hospital	43	Male	Rural	married	Gov't employee		2500	Active	Never smoke		No	2007-08-01	2007-08-01	Oral	No	Yes	Yes	No	No		1.66	70	No	No	No	No	No	No	No	No	No	Yes	diclofenac	No			No		2010-03-28	Still not Develove AKI		2	6	290	0.75		120	80
34	Police Hospital	43	Male	Rural	married	Gov't employee		2500	Active	Never smoke		No	2007-08-01	2007-08-01	Oral	No	Yes	Yes	No	No		1.66	70	No	No	No	No	No	No	No	No	No	Yes	diclofenac	No			No		2010-03-28	Still not Develove AKI		3	12	101	0.7		110	80
34	Police Hospital	43	Male	Rural	married	Gov't employee		2500	Active	Never smoke		No	2007-08-01	2007-08-01	Oral	No	Yes	Yes	No	No		1.66	70	No	No	No	No	No	No	No	No	No	Yes	diclofenac	No			No		2010-03-28	Still not Develove AKI		4	18	100	0.8		110	80
34	Police Hospital	43	Male	Rural	married	Gov't employee		2500	Active	Never smoke		No	2007-08-01	2007-08-01	Oral	No	Yes	Yes	No	No		1.66	70	No	No	No	No	No	No	No	No	No	Yes	diclofenac	No			No		2010-03-28	Still not Develove AKI		5	24	110	0.8		110	80
34	Police Hospital	43	Male	Rural	married	Gov't employee		2500	Active	Never smoke		No	2007-08-01	2007-08-01	Oral	No	Yes	Yes	No	No		1.66	70	No	No	No	No	No	No	No	No	No	Yes	diclofenac	No			No		2010-03-28	Still not Develove AKI		6	30	90	1		110	80
35	Police Hospital	65	Male	Urban	married	Gov't employee		2500	Inactive	Never smoke		No	2006-01-26	2006-01-26	Oral	No	Yes	Yes	Yes	Yes	1	1.66	65	No	No	Yes	No	No	Yes	No	No	Yes	Yes	diclofenac	Yes	enverapine,atenolol	5500	Yes	amoxicilline 1gm	2010-04-20	Still not Develove AKI		1	1	405	0.6
35	Police Hospital	65	Male	Urban	married	Gov't employee		2500	Inactive	Never smoke		No	2006-01-26	2006-01-26	Oral	No	Yes	Yes	Yes	Yes	1	1.66	65	No	No	Yes	No	No	Yes	No	No	Yes	Yes	diclofenac	Yes	enverapine,atenolol	5500	Yes	amoxicilline 1gm	2010-04-20	Still not Develove AKI		2	6	230	0.75
35	Police Hospital	65	Male	Urban	married	Gov't employee		2500	Inactive	Never smoke		No	2006-01-26	2006-01-26	Oral	No	Yes	Yes	Yes	Yes	1	1.66	65	No	No	Yes	No	No	Yes	No	No	Yes	Yes	diclofenac	Yes	enverapine,atenolol	5500	Yes	amoxicilline 1gm	2010-04-20	Still not Develove AKI		3	12	190	0.8
35	Police Hospital	65	Male	Urban	married	Gov't employee		2500	Inactive	Never smoke		No	2006-01-26	2006-01-26	Oral	No	Yes	Yes	Yes	Yes	1	1.66	65	No	No	Yes	No	No	Yes	No	No	Yes	Yes	diclofenac	Yes	enverapine,atenolol	5500	Yes	amoxicilline 1gm	2010-04-20	Still not Develove AKI		4	18	277	0.9
35	Police Hospital	65	Male	Urban	married	Gov't employee		2500	Inactive	Never smoke		No	2006-01-26	2006-01-26	Oral	No	Yes	Yes	Yes	Yes	1	1.66	65	No	No	Yes	No	No	Yes	No	No	Yes	Yes	diclofenac	Yes	enverapine,atenolol	5500	Yes	amoxicilline 1gm	2010-04-20	Still not Develove AKI		5	24	136	1
35	Police Hospital	65	Male	Urban	married	Gov't employee		2500	Inactive	Never smoke		No	2006-01-26	2006-01-26	Oral	No	Yes	Yes	Yes	Yes	1	1.66	65	No	No	Yes	No	No	Yes	No	No	Yes	Yes	diclofenac	Yes	enverapine,atenolol	5500	Yes	amoxicilline 1gm	2010-04-20	Still not Develove AKI		6	30	331	0.8
35	Police Hospital	65	Male	Urban	married	Gov't employee		2500	Inactive	Never smoke		No	2006-01-26	2006-01-26	Oral	No	Yes	Yes	Yes	Yes	1	1.66	65	No	No	Yes	No	No	Yes	No	No	Yes	Yes	diclofenac	Yes	enverapine,atenolol	5500	Yes	amoxicilline 1gm	2010-04-20	Still not Develove AKI		7	36	266	1
35	Police Hospital	65	Male	Urban	married	Gov't employee		2500	Inactive	Never smoke		No	2006-01-26	2006-01-26	Oral	No	Yes	Yes	Yes	Yes	1	1.66	65	No	No	Yes	No	No	Yes	No	No	Yes	Yes	diclofenac	Yes	enverapine,atenolol	5500	Yes	amoxicilline 1gm	2010-04-20	Develop AKI		8	42	245	0.9
35	Police Hospital	65	Male	Urban	married	Gov't employee		2500	Inactive	Never smoke		No	2006-01-26	2006-01-26	Oral	No	Yes	Yes	Yes	Yes	1	1.66	65	No	No	Yes	No	No	Yes	No	No	Yes	Yes	diclofenac	Yes	enverapine,atenolol	5500	Yes	amoxicilline 1gm	2010-04-20	Develop AKI		9	48	149	1.2
35	Police Hospital	65	Male	Urban	married	Gov't employee		2500	Inactive	Never smoke		No	2006-01-26	2006-01-26	Oral	No	Yes	Yes	Yes	Yes	1	1.66	65	No	No	Yes	No	No	Yes	No	No	Yes	Yes	diclofenac	Yes	enverapine,atenolol	5500	Yes	amoxicilline 1gm	2010-04-20	Develop AKI		10	54	199	1.5
36	Police Hospital	38	Male	Semi_urban	married	Gov't employee		4500	Active	Never smoke		No	2008-02-16	2008-02-16	Oral	No	Yes	Yes	No	No		1.66	68	No	No	Yes	No	No	No	No	No	Yes	Yes	ASA	Yes	enverapine	10	No		2010-01-22	Still not Develove AKI		1	1	196	0.9		170	110
36	Police Hospital	38	Male	Semi_urban	married	Gov't employee		4500	Active	Never smoke		No	2008-02-16	2008-02-16	Oral	No	Yes	Yes	No	No		1.66	68	No	No	Yes	No	No	No	No	No	Yes	Yes	ASA	Yes	enverapine	10	No		2010-01-23	Still not Develove AKI		2	6	150	1		170	105
36	Police Hospital	38	Male	Semi_urban	married	Gov't employee		4500	Active	Never smoke		No	2008-02-16	2008-02-16	Oral	No	Yes	Yes	No	No		1.66	68	No	No	Yes	No	No	No	No	No	Yes	Yes	ASA	Yes	enverapine	10	No		2010-01-24	Still not Develove AKI		3	12	201	1		130	80
36	Police Hospital	38	Male	Semi_urban	married	Gov't employee		4500	Active	Never smoke		No	2008-02-16	2008-02-16	Oral	No	Yes	Yes	No	No		1.66	68	No	No	Yes	No	No	No	No	No	Yes	Yes	ASA	Yes	enverapine	10	No		2010-01-25	Still not Develove AKI		4	18	172	1		160	90
36	Police Hospital	38	Male	Semi_urban	married	Gov't employee		4500	Active	Never smoke		No	2008-02-16	2008-02-16	Oral	No	Yes	Yes	No	No		1.66	68	No	No	Yes	No	No	No	No	No	Yes	Yes	ASA	Yes	enverapine	10	No		2010-01-26	Still not Develove AKI		5	24	136	1.2		130	90
37	Police Hospital	35	Male	Semi_urban	married	Gov't employee		4500	Active	Never smoke		No	2007-06-05	2007-06-05	Injection	Yes	No	No	Yes	No		1.68	65	No	No	No	No	No	No	No	No	Yes	Yes	ASA	No			Yes	amoxicilline 1gm	2010-04-05	Still not Develove AKI		1	1	248	2.3		110	80
37	Police Hospital	35	Male	Semi_urban	married	Gov't employee		4500	Active	Never smoke		No	2007-06-05	2007-06-05	Injection	Yes	No	No	Yes	No		1.68	65	No	No	No	No	No	No	No	No	Yes	Yes	ASA	No			Yes	amoxicilline 1gm	2010-04-05	Still not Develove AKI		2	6	314	1.9		130	80
37	Police Hospital	35	Male	Semi_urban	married	Gov't employee		4500	Active	Never smoke		No	2007-06-05	2007-06-05	Injection	Yes	No	No	Yes	No		1.68	65	No	No	No	No	No	No	No	No	Yes	Yes	ASA	No			Yes	amoxicilline 1gm	2010-04-05	Still not Develove AKI		3	12	155	1.94		120	80
37	Police Hospital	35	Male	Semi_urban	married	Gov't employee		4500	Active	Never smoke		No	2007-06-05	2007-06-05	Injection	Yes	No	No	Yes	No		1.68	65	No	No	No	No	No	No	No	No	Yes	Yes	ASA	No			Yes	amoxicilline 1gm	2010-04-05	Still not Develove AKI		4	18	167	1.8		110	70
37	Police Hospital	35	Male	Semi_urban	married	Gov't employee		4500	Active	Never smoke		No	2007-06-05	2007-06-05	Injection	Yes	No	No	Yes	No		1.68	65	No	No	No	No	No	No	No	No	Yes	Yes	ASA	No			Yes	amoxicilline 1gm	2010-04-05	Still not Develove AKI		5	24	265	2.3		110	70
37	Police Hospital	35	Male	Semi_urban	married	Gov't employee		4500	Active	Never smoke		No	2007-06-05	2007-06-05	Injection	Yes	No	No	Yes	No		1.68	65	No	No	No	No	No	No	No	No	Yes	Yes	ASA	No			Yes	amoxicilline 1gm	2010-04-05	Still not Develove AKI		6	30	174	2.2		120	80
37	Police Hospital	35	Male	Semi_urban	married	Gov't employee		4500	Active	Never smoke		No	2007-06-05	2007-06-05	Injection	Yes	No	No	Yes	No		1.68	65	No	No	No	No	No	No	No	No	Yes	Yes	ASA	No			Yes	amoxicilline 1gm	2010-04-05	Still not Develove AKI		7	36	171	2.18		110	80
38	Police Hospital	40	Male	Urban	married	Gov't employee		3000	Active	Never smoke		No	2009-02-14	2009-02-14	Oral	No	Yes	Yes	No	No		1.66	70	No	No	No	No	No	No	No	No	No	No		No			No		2010-02-28	Still not Develove AKI		1	1	157	1		140	60
38	Police Hospital	40	Male	Urban	married	Gov't employee		3000	Active	Never smoke		No	2009-02-14	2009-02-14	Oral	No	Yes	Yes	No	No		1.66	70	No	No	No	No	No	No	No	No	No	No		No			No		2010-02-28	Still not Develove AKI		2	6	298	1.2		110	80
38	Police Hospital	40	Male	Urban	married	Gov't employee		3000	Active	Never smoke		No	2009-02-14	2009-02-14	Oral	No	Yes	Yes	No	No		1.66	70	No	No	No	No	No	No	No	No	No	No		No			No		2010-02-28	Still not Develove AKI		3	12	150	0.9		110	70
39	Police Hospital	70	Male	Urban	married	Gov't employee		2500	Active	Never smoke		Yes	2006-12-28	2006-12-28	Oral	No	Yes	Yes	Yes	No		1.66	70	No	No	Yes	Yes	No	No	No	No	Yes	Yes	diclofenac	Yes	nifedipine,enverapine	40,10	Yes	ceftriaxone 1gm	2010-04-14	Still not Develove AKI		1	1	159	2.3		180	90
39	Police Hospital	70	Male	Urban	married	Gov't employee		2500	Active	Never smoke		Yes	2006-12-28	2006-12-28	Oral	No	Yes	Yes	Yes	No		1.66	70	No	No	Yes	Yes	No	No	No	No	Yes	Yes	diclofenac	Yes	nifedipine,enverapine	40,10	Yes	ceftriaxone 1gm	2010-04-14	Still not Develove AKI		2	6	194	1.9		170	90
39	Police Hospital	70	Male	Urban	married	Gov't employee		2500	Active	Never smoke		Yes	2006-12-28	2006-12-28	Oral	No	Yes	Yes	Yes	No		1.66	70	No	No	Yes	Yes	No	No	No	No	Yes	Yes	diclofenac	Yes	nifedipine,enverapine	40,10	Yes	ceftriaxone 1gm	2010-04-14	Still not Develove AKI		3	12	153	2		190	90
39	Police Hospital	70	Male	Urban	married	Gov't employee		2500	Active	Never smoke		Yes	2006-12-28	2006-12-28	Oral	No	Yes	Yes	Yes	No		1.66	70	No	No	Yes	Yes	No	No	No	No	Yes	Yes	diclofenac	Yes	nifedipine,enverapine	40,10	Yes	ceftriaxone 1gm	2010-04-14	Still not Develove AKI		4	18	208	2.4		180	90
39	Police Hospital	70	Male	Urban	married	Gov't employee		2500	Active	Never smoke		Yes	2006-12-28	2006-12-28	Oral	No	Yes	Yes	Yes	No		1.66	70	No	No	Yes	Yes	No	No	No	No	Yes	Yes	diclofenac	Yes	nifedipine,enverapine	40,10	Yes	ceftriaxone 1gm	2010-04-14	Still not Develove AKI		5	24	201	1.89		180	100
39	Police Hospital	70	Male	Urban	married	Gov't employee		2500	Active	Never smoke		Yes	2006-12-28	2006-12-28	Oral	No	Yes	Yes	Yes	No		1.66	70	No	No	Yes	Yes	No	No	No	No	Yes	Yes	diclofenac	Yes	nifedipine,enverapine	40,10	Yes	ceftriaxone 1gm	2010-04-14	Still not Develove AKI		6	30	120	2.18		160	80
39	Police Hospital	70	Male	Urban	married	Gov't employee		2500	Active	Never smoke		Yes	2006-12-28	2006-12-28	Oral	No	Yes	Yes	Yes	No		1.66	70	No	No	Yes	Yes	No	No	No	No	Yes	Yes	diclofenac	Yes	nifedipine,enverapine	40,10	Yes	ceftriaxone 1gm	2010-04-14	Still not Develove AKI		7	36	156	2.41		150	90
39	Police Hospital	70	Male	Urban	married	Gov't employee		2500	Active	Never smoke		Yes	2006-12-28	2006-12-28	Oral	No	Yes	Yes	Yes	No		1.66	70	No	No	Yes	Yes	No	No	No	No	Yes	Yes	diclofenac	Yes	nifedipine,enverapine	40,10	Yes	ceftriaxone 1gm	2010-04-14	Still not Develove AKI		8	42	100	2.5		160	80
40	Police Hospital	47	Male	Urban	married	Gov't employee		4500	Active	Never smoke		No	2006-12-08	2006-12-08	Oral	No	Yes	Yes	Yes	No		1.65	70	No	No	Yes	No	No	No	No	No	No	No		No			No		2010-03-27	Develop AKI		1	1	105	2		120	90
40	Police Hospital	47	Male	Urban	married	Gov't employee		4500	Active	Never smoke		No	2006-12-08	2006-12-08	Oral	No	Yes	Yes	Yes	No		1.65	70	No	No	Yes	No	No	No	No	No	No	No		No			No		2010-03-27	Develop AKI		2	6	158	2.8		130	80
40	Police Hospital	47	Male	Urban	married	Gov't employee		4500	Active	Never smoke		No	2006-12-08	2006-12-08	Oral	No	Yes	Yes	Yes	No		1.65	70	No	No	Yes	No	No	No	No	No	No	No		No			No		2010-03-27	Develop AKI		3	12	203	1.9		130	80
40	Police Hospital	47	Male	Urban	married	Gov't employee		4500	Active	Never smoke		No	2006-12-08	2006-12-08	Oral	No	Yes	Yes	Yes	No		1.65	70	No	No	Yes	No	No	No	No	No	No	No		No			No		2010-03-27	Develop AKI		4	18	154	1.85		110	80
40	Police Hospital	47	Male	Urban	married	Gov't employee		4500	Active	Never smoke		No	2006-12-08	2006-12-08	Oral	No	Yes	Yes	Yes	No		1.65	70	No	No	Yes	No	No	No	No	No	No	No		No			No		2010-03-27	Develop AKI		5	24	227	2.6		130	70
40	Police Hospital	47	Male	Urban	married	Gov't employee		4500	Active	Never smoke		No	2006-12-08	2006-12-08	Oral	No	Yes	Yes	Yes	No		1.65	70	No	No	Yes	No	No	No	No	No	No	No		No			No		2010-03-27	Develop AKI		6	30	102	2.6		170	90
40	Police Hospital	47	Male	Urban	married	Gov't employee		4500	Active	Never smoke		No	2006-12-08	2006-12-08	Oral	No	Yes	Yes	Yes	No		1.65	70	No	No	Yes	No	No	No	No	No	No	No		No			No		2010-03-27	Develop AKI		7	36	123	2.4		150	100
40	Police Hospital	47	Male	Urban	married	Gov't employee		4500	Active	Never smoke		No	2006-12-08	2006-12-08	Oral	No	Yes	Yes	Yes	No		1.65	70	No	No	Yes	No	No	No	No	No	No	No		No			No		2010-03-27	Develop AKI		8	42	123	3.4		140	90
41	Police Hospital	60	Male	Urban	married	Gov't employee	8	2500	Inactive	Never smoke		No	2007-01-12	2007-01-12	Oral	No	Yes	Yes	Yes	No		1.65	70	No	No	Yes	Yes	No	No	No	No	Yes	Yes	diclofenac	Yes	enverapine,nifedipine	10,40	Yes	amoxicilline 1gm	2010-04-23	Still not Develove AKI		1	1	116	1		118	80
41	Police Hospital	60	Male	Urban	married	Gov't employee		2500	Inactive	Never smoke		No	2007-01-12	2007-01-12	Oral	No	Yes	Yes	Yes	No		1.65	70	No	No	Yes	Yes	No	No	No	No	Yes	Yes	diclofenac	Yes	enverapine,nifedipine	10,40	Yes	amoxicilline 1gm	2010-04-23	Still not Develove AKI		2	6	135	1.2		150	90
41	Police Hospital	60	Male	Urban	married	Gov't employee		2500	Inactive	Never smoke		No	2007-01-12	2007-01-12	Oral	No	Yes	Yes	Yes	No		1.65	70	No	No	Yes	Yes	No	No	No	No	Yes	Yes	diclofenac	Yes	enverapine,nifedipine	10,40	Yes	amoxicilline 1gm	2010-04-23	Still not Develove AKI		3	12	126	0.9		130	90
41	Police Hospital	60	Male	Urban	married	Gov't employee		2500	Inactive	Never smoke		No	2007-01-12	2007-01-12	Oral	No	Yes	Yes	Yes	No		1.65	70	No	No	Yes	Yes	No	No	No	No	Yes	Yes	diclofenac	Yes	enverapine,nifedipine	10,40	Yes	amoxicilline 1gm	2010-04-23	Still not Develove AKI		4	18	102	0.8		150	90
41	Police Hospital	60	Male	Urban	married	Gov't employee		2500	Inactive	Never smoke		No	2007-01-12	2007-01-12	Oral	No	Yes	Yes	Yes	No		1.65	70	No	No	Yes	Yes	No	No	No	No	Yes	Yes	diclofenac	Yes	enverapine,nifedipine	10,40	Yes	amoxicilline 1gm	2010-04-23	Still not Develove AKI		5	24	107	0.9		150	90
41	Police Hospital	60	Male	Urban	married	Gov't employee		2500	Inactive	Never smoke		No	2007-01-12	2007-01-12	Oral	No	Yes	Yes	Yes	No		1.65	70	No	No	Yes	Yes	No	No	No	No	Yes	Yes	diclofenac	Yes	enverapine,nifedipine	10,40	Yes	amoxicilline 1gm	2010-04-23	Still not Develove AKI		6	30	135	0.7		160	90
41	Police Hospital	60	Male	Urban	married	Gov't employee		2500	Inactive	Never smoke		No	2007-01-12	2007-01-12	Oral	No	Yes	Yes	Yes	No		1.65	70	No	No	Yes	Yes	No	No	No	No	Yes	Yes	diclofenac	Yes	enverapine,nifedipine	10,40	Yes	amoxicilline 1gm	2010-04-23	Still not Develove AKI		7	36	132			140	80
41	Police Hospital	60	Male	Urban	married	Gov't employee		2500	Inactive	Never smoke		No	2007-01-12	2007-01-12	Oral	No	Yes	Yes	Yes	No		1.65	70	No	No	Yes	Yes	No	No	No	No	Yes	Yes	diclofenac	Yes	enverapine,nifedipine	10,40	Yes	amoxicilline 1gm	2010-04-23	Still not Develove AKI		8	42	164	1		160	90
42	Police Hospital	30	Male	Urban	married	Gov't employee		2500	Inactive	Currently smoking	5/dy	Yes	2009-10-27	2009-10-27	Oral	No	Yes	Yes	Yes	No		1.66	80	No	No	Yes	Yes	No	No	No	No	No	Yes	diclofenac	Yes	enverapine	10	No		2010-04-16	Still not Develove AKI		1	1	180	1		130	90
42	Police Hospital	31	Male	Urban	married	Gov't employee		2500	Inactive	Currently smoking	5/dy	Yes	2009-10-27	2009-10-27	Oral	No	Yes	Yes	Yes	No		1.66	80	No	No	Yes	Yes	No	No	No	No	No	Yes	diclofenac	Yes	enverapine	10	No		2010-04-16	Still not Develove AKI		2	6	196	1.3		120	100
43	Police Hospital	58	Male	Urban	married	Gov't employee		3500	Inactive	Never smoke		No	2006-06-05	2006-06-05	Oral	No	Yes	Yes	No	No		1.62	70	No	No	Yes	No	Yes	No	No	No	Yes	Yes	diclofenac	Yes	HCT	25	Yes	amoxicilline 1gm	2010-04-20	Develop AKI		1	1	133	2.2		130	80
43	Police Hospital	58	Male	Urban	married	Gov't employee		3500	Inactive	Never smoke		No	2006-06-05	2006-06-05	Oral	No	Yes	Yes	No	No		1.62	70	No	No	Yes	No	Yes	No	No	No	Yes	Yes	diclofenac	Yes	HCT	25	Yes	amoxicilline 1gm	2010-04-20	Develop AKI		2	6	141	1.5		130	80
43	Police Hospital	58	Male	Urban	married	Gov't employee		3500	Inactive	Never smoke		No	2006-06-05	2006-06-05	Oral	No	Yes	Yes	No	No		1.62	70	No	No	Yes	No	Yes	No	No	No	Yes	Yes	diclofenac	Yes	HCT	25	Yes	amoxicilline 1gm	2010-04-20	Develop AKI		3	12	192	1.8		120	80
43	Police Hospital	58	Male	Urban	married	Gov't employee		3500	Inactive	Never smoke		No	2006-06-05	2006-06-05	Oral	No	Yes	Yes	No	No		1.62	70	No	No	Yes	No	Yes	No	No	No	Yes	Yes	diclofenac	Yes	HCT	25	Yes	amoxicilline 1gm	2010-04-20	Develop AKI		4	18	133	1.4		140	90
43	Police Hospital	58	Male	Urban	married	Gov't employee		3500	Inactive	Never smoke		No	2006-06-05	2006-06-05	Oral	No	Yes	Yes	No	No		1.62	70	No	No	Yes	No	Yes	No	No	No	Yes	Yes	diclofenac	Yes	HCT	25	Yes	amoxicilline 1gm	2010-04-20	Develop AKI		5	24	120	1.9		140	90
43	Police Hospital	58	Male	Urban	married	Gov't employee		3500	Inactive	Never smoke		No	2006-06-05	2006-06-05	Oral	No	Yes	Yes	No	No		1.62	70	No	No	Yes	No	Yes	No	No	No	Yes	Yes	diclofenac	Yes	HCT	25	Yes	amoxicilline 1gm	2010-04-20	Develop AKI		6	30	130	2.4		130	90
43	Police Hospital	58	Male	Urban	married	Gov't employee		3500	Inactive	Never smoke		No	2006-06-05	2006-06-05	Oral	No	Yes	Yes	No	No		1.62	70	No	No	Yes	No	Yes	No	No	No	Yes	Yes	diclofenac	Yes	HCT	25	Yes	amoxicilline 1gm	2010-04-20	Develop AKI		7	36	120	2.2		130	80
43	Police Hospital	58	Male	Urban	married	Gov't employee		3500	Inactive	Never smoke		No	2006-06-05	2006-06-05	Oral	No	Yes	Yes	No	No		1.62	70	No	No	Yes	No	Yes	No	No	No	Yes	Yes	diclofenac	Yes	HCT	25	Yes	amoxicilline 1gm	2010-04-20	Develop AKI		8	42	110	3		150	90
43	Police Hospital	58	Male	Urban	married	Gov't employee		3500	Inactive	Never smoke		No	2006-06-05	2006-06-05	Oral	No	Yes	Yes	No	No		1.62	70	No	No	Yes	No	Yes	No	No	No	Yes	Yes	diclofenac	Yes	HCT	25	Yes	amoxicilline 1gm	2010-04-20	Develop AKI		9	48	180	3.9		150	90
44	Police Hospital	38	Male	Urban	married	Gov't employee		4800	Inactive	Never smoke		No	2006-10-01	2006-10-01	Oral	No	Yes	Yes	No	No		1.68	68	No	No	Yes	No	No	No	No	No	Yes	Yes	diclofenac	Yes	HCT	25	Yes	amoxicilline 1gm	2010-04-14	Still not Develove AKI		1	1	140	1.4		140	90
44	Police Hospital	38	Male	Urban	married	Gov't employee		4800	Inactive	Never smoke		No	2006-10-01	2006-10-01	Oral	No	Yes	Yes	No	No		1.68	68	No	No	Yes	No	No	No	No	No	Yes	Yes	diclofenac	Yes	HCT	25	Yes	amoxicilline 1gm	2010-04-15	Still not Develove AKI		2	6	130	1.2		130	90
44	Police Hospital	38	Male	Urban	married	Gov't employee		4800	Inactive	Never smoke		No	2006-10-01	2006-10-01	Oral	No	Yes	Yes	No	No		1.68	68	No	No	Yes	No	No	No	No	No	Yes	Yes	diclofenac	Yes	HCT	25	Yes	amoxicilline 1gm	2010-04-16	Still not Develove AKI		3	12	120	1.4		120	80
44	Police Hospital	38	Male	Urban	married	Gov't employee		4800	Inactive	Never smoke		No	2006-10-01	2006-10-01	Oral	No	Yes	Yes	No	No		1.68	68	No	No	Yes	No	No	No	No	No	Yes	Yes	diclofenac	Yes	HCT	25	Yes	amoxicilline 1gm	2010-04-17	Still not Develove AKI		4	18	140	1.4		140	90
44	Police Hospital	38	Male	Urban	married	Gov't employee		4800	Inactive	Never smoke		No	2006-10-01	2006-10-01	Oral	No	Yes	Yes	No	No		1.68	68	No	No	Yes	No	No	No	No	No	Yes	Yes	diclofenac	Yes	HCT	25	Yes	amoxicilline 1gm	2010-04-18	Still not Develove AKI		5	24	130	1.4		130	70
44	Police Hospital	38	Male	Urban	married	Gov't employee		4800	Inactive	Never smoke		No	2006-10-01	2006-10-01	Oral	No	Yes	Yes	No	No		1.68	68	No	No	Yes	No	No	No	No	No	Yes	Yes	diclofenac	Yes	HCT	25	Yes	amoxicilline 1gm	2010-04-19	Still not Develove AKI		6	30	150	1.6		130	100
44	Police Hospital	38	Male	Urban	married	Gov't employee		4800	Inactive	Never smoke		No	2006-10-01	2006-10-01	Oral	No	Yes	Yes	No	No		1.68	68	No	No	Yes	No	No	No	No	No	Yes	Yes	diclofenac	Yes	HCT	25	Yes	amoxicilline 1gm	2010-04-20	Still not Develove AKI		7	36	125	1.2		130	80
44	Police Hospital	38	Male	Urban	married	Gov't employee		4800	Inactive	Never smoke		No	2006-10-01	2006-10-01	Oral	No	Yes	Yes	No	No		1.68	68	No	No	Yes	No	No	No	No	No	Yes	Yes	diclofenac	Yes	HCT	25	Yes	amoxicilline 1gm	2010-04-21	Still not Develove AKI		8	42	126	1.2		150	90
45	Police Hospital	65	Male	Urban	married	Unemployed		2500	Inactive	Never smoke		Yes	2007-02-02	2007-02-02	Injection	Yes	No	No	No	No		1.66	66	No	No	Yes	No	No	No	No	No	No	Yes	ASA	Yes	enalaprile	20	No		2010-04-09	Still not Develove AKI		1	1	269	1.7		170	100
45	Police Hospital	65	Male	Urban	married	Unemployed		2500	Inactive	Never smoke		Yes	2007-02-02	2007-02-02	Injection	Yes	No	No	No	No		1.66	66	No	No	Yes	No	No	No	No	No	No	Yes	ASA	Yes	enalaprile	20	No		2010-04-09	Still not Develove AKI		2	6	303	1
45	Police Hospital	65	Male	Urban	married	Unemployed		2500	Inactive	Never smoke		Yes	2007-02-02	2007-02-02	Injection	Yes	No	No	No	No		1.66	66	No	No	Yes	No	No	No	No	No	No	Yes	ASA	Yes	enalaprile	20	No		2010-04-09	Still not Develove AKI		3	12	198	1.6
45	Police Hospital	65	Male	Urban	married	Unemployed		2500	Inactive	Never smoke		Yes	2007-02-02	2007-02-02	Injection	Yes	No	No	No	No		1.66	66	No	No	Yes	No	No	No	No	No	No	Yes	ASA	Yes	enalaprile	20	No		2010-04-09	Still not Develove AKI		4	18	196	1.7
45	Police Hospital	65	Male	Urban	married	Unemployed		2500	Inactive	Never smoke		Yes	2007-02-02	2007-02-02	Injection	Yes	No	No	No	No		1.66	66	No	No	Yes	No	No	No	No	No	No	Yes	ASA	Yes	enalaprile	20	No		2010-04-09	Still not Develove AKI		5	24	190	2
45	Police Hospital	65	Male	Urban	married	Unemployed		2500	Inactive	Never smoke		Yes	2007-02-02	2007-02-02	Injection	Yes	No	No	No	No		1.66	66	No	No	Yes	No	No	No	No	No	No	Yes	ASA	Yes	enalaprile	20	No		2010-04-09	Still not Develove AKI		6	30	230	1.9
45	Police Hospital	65	Male	Urban	married	Unemployed		2500	Inactive	Never smoke		Yes	2007-02-02	2007-02-02	Injection	Yes	No	No	No	No		1.66	66	No	No	Yes	No	No	No	No	No	No	Yes	ASA	Yes	enalaprile	20	No		2010-04-09	Still not Develove AKI		7	36	196	1.89
46	Police Hospital	40	Male	Urban	married	Gov't employee	12	5000	Inactive	Never smoke		No	2008-06-26	2008-06-26	Oral	No	Yes	Yes	Yes	No		1.68	70	No	No	No	No	No	No	No	No	No	No		No			No		2010-03-29	Still not Develove AKI		1	1	130	1.1		110	80
46	Police Hospital	40	Male	Urban	married	Gov't employee	12	5000	Inactive	Never smoke		No	2008-06-26	2008-06-26	Oral	No	Yes	Yes	Yes	No		1.68	70	No	No	No	No	No	No	No	No	No	No		No			No		2010-03-29	Still not Develove AKI		2	6	120	1		170	70
46	Police Hospital	40	Male	Urban	married	Gov't employee	12	5000	Inactive	Never smoke		No	2008-06-26	2008-06-26	Oral	No	Yes	Yes	Yes	No		1.68	70	No	No	No	No	No	No	No	No	No	No		No			No		2010-03-29	Still not Develove AKI		3	12	112	0.8		120	80
46	Police Hospital	40	Male	Urban	married	Gov't employee	12	5000	Inactive	Never smoke		No	2008-06-26	2008-06-26	Oral	No	Yes	Yes	Yes	No		1.68	70	No	No	No	No	No	No	No	No	No	No		No			No		2010-03-29	Still not Develove AKI		4	18	120	0.6		110	80
46	Police Hospital	40	Male	Urban	married	Gov't employee	12	5000	Inactive	Never smoke		No	2008-06-26	2008-06-26	Oral	No	Yes	Yes	Yes	No		1.68	70	No	No	No	No	No	No	No	No	No	No		No			No		2010-03-29	Still not Develove AKI		5	24	80	0.8		100	70
47	Police Hospital	35	Female	Urban	married	Gov't employee			Active	Never smoke		No	2007-03-02	2007-03-02	Oral	No	Yes	Yes	Yes	No		1.62	60	No	No	No	No	No	No	No	No	No	Yes	diclofenac	No			Yes	amoxicilline 1gm	2010-03-29	Still not Develove AKI		1	1	205	1.6		110	80
47	Police Hospital	35	Female	Urban	married	Gov't employee			Active	Never smoke		No	2007-03-02	2007-03-02	Oral	No	Yes	Yes	Yes	No		1.62	60	No	No	No	No	No	No	No	No	No	Yes	diclofenac	No			Yes	amoxicilline 1gm	2010-03-29	Still not Develove AKI		2	6	154	1.3		110	80
47	Police Hospital	35	Female	Urban	married	Gov't employee			Active	Never smoke		No	2007-03-02	2007-03-02	Oral	No	Yes	Yes	Yes	No		1.62	60	No	No	No	No	No	No	No	No	No	Yes	diclofenac	No			Yes	amoxicilline 1gm	2010-03-29	Still not Develove AKI		3	12	130	1.2		120	80
47	Police Hospital	35	Female	Urban	married	Gov't employee			Active	Never smoke		No	2007-03-02	2007-03-02	Oral	No	Yes	Yes	Yes	No		1.62	60	No	No	No	No	No	No	No	No	No	Yes	diclofenac	No			Yes	amoxicilline 1gm	2010-03-29	Still not Develove AKI		4	18	151	1.5		120	80
47	Police Hospital	35	Female	Urban	married	Gov't employee			Active	Never smoke		No	2007-03-02	2007-03-02	Oral	No	Yes	Yes	Yes	No		1.62	60	No	No	No	No	No	No	No	No	No	Yes	diclofenac	No			Yes	amoxicilline 1gm	2010-03-29	Still not Develove AKI		5	24	242	0.7		110	70
47	Police Hospital	35	Female	Urban	married	Gov't employee			Active	Never smoke		No	2007-03-02	2007-03-02	Oral	No	Yes	Yes	Yes	No		1.62	60	No	No	No	No	No	No	No	No	No	Yes	diclofenac	No			Yes	amoxicilline 1gm	2010-03-29	Still not Develove AKI		6	30	151	0.7		110	70
47	Police Hospital	35	Female	Urban	married	Gov't employee			Active	Never smoke		No	2007-03-02	2007-03-02	Oral	No	Yes	Yes	Yes	No		1.62	60	No	No	No	No	No	No	No	No	No	Yes	diclofenac	No			Yes	amoxicilline 1gm	2010-03-29	Still not Develove AKI		7	36	90	1		120	70
48	Police Hospital	50	Female	Urban	married	Unemployed			Inactive	Never smoke		No	2006-03-05	2006-03-05	Oral	No	Yes	Yes	Yes	No		1.58	78	No	No	Yes	Yes	No	No	No	No	Yes	Yes	tramadole	Yes			Yes	cloxacilline	2010-02-27	Develop AKI		1	1	136	1.2		130	80
48	Police Hospital	50	Female	Urban	married	Unemployed			Inactive	Never smoke		No	2006-03-05	2006-03-05	Oral	No	Yes	Yes	Yes	No		1.58	78	No	No	Yes	Yes	No	No	No	No	Yes	Yes	tramadole	Yes			Yes	cloxacilline	2010-02-27	Develop AKI		2	6	111	1.19		130	90
48	Police Hospital	50	Female	Urban	married	Unemployed			Inactive	Never smoke		No	2006-03-05	2006-03-05	Oral	No	Yes	Yes	Yes	No		1.58	78	No	No	Yes	Yes	No	No	No	No	Yes	Yes	tramadole	Yes			Yes	cloxacilline	2010-02-27	Develop AKI		3	12	136	1.2		150	80
48	Police Hospital	50	Female	Urban	married	Unemployed			Inactive	Never smoke		No	2006-03-05	2006-03-05	Oral	No	Yes	Yes	Yes	No		1.58	78	No	No	Yes	Yes	No	No	No	No	Yes	Yes	tramadole	Yes			Yes	cloxacilline	2010-02-27	Develop AKI		4	18	88	0.9		180	90
48	Police Hospital	50	Female	Urban	married	Unemployed			Inactive	Never smoke		No	2006-03-05	2006-03-05	Oral	No	Yes	Yes	Yes	No		1.58	78	No	No	Yes	Yes	No	No	No	No	Yes	Yes	tramadole	Yes			Yes	cloxacilline	2010-02-27	Develop AKI		5	24	156	1		150	90
48	Police Hospital	50	Female	Urban	married	Unemployed			Inactive	Never smoke		No	2006-03-05	2006-03-05	Oral	No	Yes	Yes	Yes	No		1.58	78	No	No	Yes	Yes	No	No	No	No	Yes	Yes	tramadole	Yes			Yes	cloxacilline	2010-02-27	Develop AKI		6	30	97	1		180	90
48	Police Hospital	50	Female	Urban	married	Unemployed			Inactive	Never smoke		No	2006-03-05	2006-03-05	Oral	No	Yes	Yes	Yes	No		1.58	78	No	No	Yes	Yes	No	No	No	No	Yes	Yes	tramadole	Yes			Yes	cloxacilline	2010-02-27	Develop AKI		7	36	120	1.4		140	90
48	Police Hospital	50	Female	Urban	married	Unemployed			Inactive	Never smoke		No	2006-03-05	2006-03-05	Oral	No	Yes	Yes	Yes	No		1.58	78	No	No	Yes	Yes	No	No	No	No	Yes	Yes	tramadole	Yes			Yes	cloxacilline	2010-02-27	Develop AKI		8	42	114	1.25		160	90
48	Police Hospital	50	Female	Urban	married	Unemployed			Inactive	Never smoke		No	2006-03-05	2006-03-05	Oral	No	Yes	Yes	Yes	No		1.58	78	No	No	Yes	Yes	No	No	No	No	Yes	Yes	tramadole	Yes			Yes	cloxacilline	2010-02-27	Develop AKI		9	48	136	3.2		140	90
49	Police Hospital	65	Male	Urban	married	Gov't employee		2000	Inactive	Used to smke	10	No	2006-02-15	2006-02-15	Oral	No	Yes	Yes	No	No		1.64	75	Yes	No	Yes	Yes	No	No	No	No	No	Yes	ASA,Tramadole	Yes	Spirolactone	1500gm	Yes	amoxicilline 1gm	2010-03-28	Still not Develove AKI		1	1	130	1		120	70
49	Police Hospital	65	Male	Urban	married	Gov't employee		2000	Inactive	Used to smke	10	No	2006-02-15	2006-02-15	Oral	No	Yes	Yes	No	No		1.64	75	Yes	No	Yes	Yes	No	No	No	No	No	Yes	ASA,Tramadole	Yes	Spirolactone	1500gm	Yes	amoxicilline 1gm	2010-03-28	Still not Develove AKI		2	6	230	1.2		160	70
49	Police Hospital	65	Male	Urban	married	Gov't employee		2000	Inactive	Used to smke	10	No	2006-02-15	2006-02-15	Oral	No	Yes	Yes	No	No		1.64	75	Yes	No	Yes	Yes	No	No	No	No	No	Yes	ASA,Tramadole	Yes	Spirolactone	1500gm	Yes	amoxicilline 1gm	2010-03-28	Still not Develove AKI		3	12	120	1.2		140	70
49	Police Hospital	65	Male	Urban	married	Gov't employee		2000	Inactive	Used to smke	10	No	2006-02-15	2006-02-15	Oral	No	Yes	Yes	No	No		1.64	75	Yes	No	Yes	Yes	No	No	No	No	No	Yes	ASA,Tramadole	Yes	Spirolactone	1500gm	Yes	amoxicilline 1gm	2010-03-28	Still not Develove AKI		4	18	120	1.4		130	70
49	Police Hospital	65	Male	Urban	married	Gov't employee		2000	Inactive	Used to smke	10	No	2006-02-15	2006-02-15	Oral	No	Yes	Yes	No	No		1.64	75	Yes	No	Yes	Yes	No	No	No	No	No	Yes	ASA,Tramadole	Yes	Spirolactone	1500gm	Yes	amoxicilline 1gm	2010-03-28	Still not Develove AKI		5	24	130	1		160	80
49	Police Hospital	65	Male	Urban	married	Gov't employee		2000	Inactive	Used to smke	10	No	2006-02-15	2006-02-15	Oral	No	Yes	Yes	No	No		1.64	75	Yes	No	Yes	Yes	No	No	No	No	No	Yes	ASA,Tramadole	Yes	Spirolactone	1500gm	Yes	amoxicilline 1gm	2010-03-28	Still not Develove AKI		6	30	235	1		130	90
49	Police Hospital	65	Male	Urban	married	Gov't employee		2000	Inactive	Used to smke	10	No	2006-02-15	2006-02-15	Oral	No	Yes	Yes	No	No		1.64	75	Yes	No	Yes	Yes	No	No	No	No	No	Yes	ASA,Tramadole	Yes	Spirolactone	1500gm	Yes	amoxicilline 1gm	2010-03-28	Still not Develove AKI		7	36	120	0.98		140	80
49	Police Hospital	65	Male	Urban	married	Gov't employee		2000	Inactive	Used to smke	10	No	2006-02-15	2006-02-15	Oral	No	Yes	Yes	No	No		1.64	75	Yes	No	Yes	Yes	No	No	No	No	No	Yes	ASA,Tramadole	Yes	Spirolactone	1500gm	Yes	amoxicilline 1gm	2010-03-28	Still not Develove AKI		8	42	130	0.88		140	70
49	Police Hospital	65	Male	Urban	married	Gov't employee		2000	Inactive	Used to smke	10	No	2006-02-15	2006-02-15	Oral	No	Yes	Yes	No	No		1.64	75	Yes	No	Yes	Yes	No	No	No	No	No	Yes	ASA,Tramadole	Yes	Spirolactone	1500gm	Yes	amoxicilline 1gm	2010-03-28	Still not Develove AKI		9	48	120	1		130	80
50	Police Hospital	26	Male	Urban	married	Gov't employee		3000	Inactive	Never smoke		No	2009-02-24	2009-02-24	Oral	No	Yes	Yes	Yes	No		1.64	72	No	No	Yes	Yes	No	No	No	No	No	Yes	pcm	Yes	enalaprile	10mg	Yes	doxycycline	2010-03-18	Still not Develove AKI		1	1	132	1		140	70
50	Police Hospital	26	Male	Urban	married	Gov't employee		3000	Inactive	Never smoke		No	2009-02-24	2009-02-24	Oral	No	Yes	Yes	Yes	No		1.64	72	No	No	Yes	Yes	No	No	No	No	No	Yes	pcm	Yes	enalaprile	10mg	Yes	doxycycline	2010-03-18	Still not Develove AKI		2	6	274	1.2		130	70
50	Police Hospital	26	Male	Urban	married	Gov't employee		3000	Inactive	Never smoke		No	2009-02-24	2009-02-24	Oral	No	Yes	Yes	Yes	No		1.64	72	No	No	Yes	Yes	No	No	No	No	No	Yes	pcm	Yes	enalaprile	10mg	Yes	doxycycline	2010-03-18	Still not Develove AKI		3	12	127	1.4		140	80
51	Police Hospital	62	Female	Urban	married	Unemployed			Inactive	Never smoke		No	2008-10-13	2008-10-13	Oral	No	Yes	Yes	No	No		1.64	75	No	No	Yes	Yes	No	No	No	No	Yes	Yes	diclofenac	Yes	enalaprile	5mg	No		2010-04-08	Still not Develove AKI		1	1	114	0.4		140	70
51	Police Hospital	62	Female	Urban	married	Unemployed			Inactive	Never smoke		No	2008-10-13	2008-10-13	Oral	No	Yes	Yes	No	No		1.64	75	No	No	Yes	Yes	No	No	No	No	Yes	Yes	diclofenac	Yes	enalaprile	5mg	No		2010-04-08	Still not Develove AKI		2	6	171	0.6		160	110
51	Police Hospital	62	Female	Urban	married	Unemployed			Inactive	Never smoke		No	2008-10-13	2008-10-13	Oral	No	Yes	Yes	No	No		1.64	75	No	No	Yes	Yes	No	No	No	No	Yes	Yes	diclofenac	Yes	enalaprile	5mg	No		2010-04-08	Still not Develove AKI		3	12	131	0.5		130	80
51	Police Hospital	62	Female	Urban	married	Unemployed			Inactive	Never smoke		No	2008-10-13	2008-10-13	Oral	No	Yes	Yes	No	No		1.64	75	No	No	Yes	Yes	No	No	No	No	Yes	Yes	diclofenac	Yes	enalaprile	5mg	No		2010-04-08	Still not Develove AKI		4	18	133	0.65		120	70
52	Police Hospital	64	Male	Urban	married	Gov't employee		3500	Inactive	Never smoke		Yes	2006-12-26	2006-12-26	Oral	No	Yes	Yes	Yes	No		1.64	70	No	No	Yes	Yes	No	No	No	No	Yes	Yes	diclofenac	Yes	enverapine	5mg	Yes	amoxicilline 1gm	2009-04-12	Still not Develove AKI		1	1	148	2.5		140	80
52	Police Hospital	64	Male	Urban	married	Gov't employee		3500	Inactive	Never smoke		Yes	2006-12-26	2006-12-26	Oral	No	Yes	Yes	Yes	No		1.64	70	No	No	Yes	Yes	No	No	No	No	Yes	Yes	diclofenac	Yes	enverapine	5mg	Yes	amoxicilline 1gm	2009-04-12	Still not Develove AKI		2	6	185	2.3		130	80
52	Police Hospital	64	Male	Urban	married	Gov't employee		3500	Inactive	Never smoke		Yes	2006-12-26	2006-12-26	Oral	No	Yes	Yes	Yes	No		1.64	70	No	No	Yes	Yes	No	No	No	No	Yes	Yes	diclofenac	Yes	enverapine	5mg	Yes	amoxicilline 1gm	2009-04-12	Still not Develove AKI		3	12	170	1.9		140	80
52	Police Hospital	64	Male	Urban	married	Gov't employee		3500	Inactive	Never smoke		Yes	2006-12-26	2006-12-26	Oral	No	Yes	Yes	Yes	No		1.64	70	No	No	Yes	Yes	No	No	No	No	Yes	Yes	diclofenac	Yes	enverapine	5mg	Yes	amoxicilline 1gm	2009-04-12	Still not Develove AKI		4	18	108	2.6		130	80
52	Police Hospital	64	Male	Urban	married	Gov't employee		3500	Inactive	Never smoke		Yes	2006-12-26	2006-12-26	Oral	No	Yes	Yes	Yes	No		1.64	70	No	No	Yes	Yes	No	No	No	No	Yes	Yes	diclofenac	Yes	enverapine	5mg	Yes	amoxicilline 1gm	2009-04-12	Still not Develove AKI		5	24	165	2.4		140	70
52	Police Hospital	64	Male	Urban	married	Gov't employee		3500	Inactive	Never smoke		Yes	2006-12-26	2006-12-26	Oral	No	Yes	Yes	Yes	No		1.64	70	No	No	Yes	Yes	No	No	No	No	Yes	Yes	diclofenac	Yes	enverapine	5mg	Yes	amoxicilline 1gm	2009-04-12	Still not Develove AKI		6	30	146	1.89		130	70
52	Police Hospital	64	Male	Urban	married	Gov't employee		3500	Inactive	Never smoke		Yes	2006-12-26	2006-12-26	Oral	No	Yes	Yes	Yes	No		1.64	70	No	No	Yes	Yes	No	No	No	No	Yes	Yes	diclofenac	Yes	enverapine	5mg	Yes	amoxicilline 1gm	2009-04-12	Still not Develove AKI		7	36	140	2.7		120	80
52	Police Hospital	64	Male	Urban	married	Gov't employee		3500	Inactive	Never smoke		Yes	2006-12-26	2006-12-26	Oral	No	Yes	Yes	Yes	No		1.64	70	No	No	Yes	Yes	No	No	No	No	Yes	Yes	diclofenac	Yes	enverapine	5mg	Yes	amoxicilline 1gm	2009-04-12	Still not Develove AKI		8	42	115	2.1		140	90
53	Police Hospital	50	Female	Urban	married	Gov't employee		1200	Inactive	Never smoke		No	2006-01-27	2006-01-27	Oral	No	Yes	Yes	No	No		1.58	75	No	No	Yes	Yes	No	No	Yes	No	Yes	Yes	diclofenac	Yes	atenolol, enverapine	5,5mg	No		2007-02-05	Discontinue FU		1	1	320	2.6		140	90
53	Police Hospital	50	Female	Urban	married	Gov't employee		1200	Inactive	Never smoke		No	2006-01-27	2006-01-27	Oral	No	Yes	Yes	No	No		1.58	75	No	No	Yes	Yes	No	No	Yes	No	Yes	Yes	diclofenac	Yes	atenolol, enverapine	5,5mg	No		2007-02-05	Discontinue FU		2	6	446	2.3		110	80
53	Police Hospital	50	Female	Urban	married	Gov't employee		1200	Inactive	Never smoke		No	2006-01-27	2006-01-27	Oral	No	Yes	Yes	No	No		1.58	75	No	No	Yes	Yes	No	No	Yes	No	Yes	Yes	diclofenac	Yes	atenolol, enverapine	5,5mg	No		2007-02-05	Discontinue FU		3	12	180	1.8		120	90
54	Police Hospital	36	Male	Urban	married	Gov't employee		3500	Active	Never smoke		No	2006-01-27	2006-01-27	Oral	No	Yes	Yes	Yes	No		1.64	75	No	No	No	Yes	No	No	No	No	Yes	Yes	pcm	No			Yes	amoxicilline 1gm	2010-04-13	Still not Develove AKI		1	1	365	3.1	1	110	70
54	Police Hospital	36	Male	Urban	married	Gov't employee		3500	Active	Never smoke		No	2006-01-27	2006-01-27	Oral	No	Yes	Yes	Yes	No		1.64	75	No	No	No	Yes	No	No	No	No	Yes	Yes	pcm	No			Yes	amoxicilline 1gm	2010-04-13	Still not Develove AKI		2	6	345	2.4		110	80
54	Police Hospital	36	Male	Urban	married	Gov't employee		3500	Active	Never smoke		No	2006-01-27	2006-01-27	Oral	No	Yes	Yes	Yes	No		1.64	75	No	No	No	Yes	No	No	No	No	Yes	Yes	pcm	No			Yes	amoxicilline 1gm	2010-04-13	Still not Develove AKI		3	12	346	2.8		120	80
54	Police Hospital	36	Male	Urban	married	Gov't employee		3500	Active	Never smoke		No	2006-01-27	2006-01-27	Oral	No	Yes	Yes	Yes	No		1.64	75	No	No	No	Yes	No	No	No	No	Yes	Yes	pcm	No			Yes	amoxicilline 1gm	2010-04-13	Still not Develove AKI		4	18	244	2.2		110	70
54	Police Hospital	36	Male	Urban	married	Gov't employee		3500	Active	Never smoke		No	2006-01-27	2006-01-27	Oral	No	Yes	Yes	Yes	No		1.64	75	No	No	No	Yes	No	No	No	No	Yes	Yes	pcm	No			Yes	amoxicilline 1gm	2010-04-13	Still not Develove AKI		5	24	217	1.9		110	80
54	Police Hospital	36	Male	Urban	married	Gov't employee		3500	Active	Never smoke		No	2006-01-27	2006-01-27	Oral	No	Yes	Yes	Yes	No		1.64	75	No	No	No	Yes	No	No	No	No	Yes	Yes	pcm	No			Yes	amoxicilline 1gm	2010-04-13	Still not Develove AKI		6	30	301	2.4		110	70
54	Police Hospital	36	Male	Urban	married	Gov't employee		3500	Active	Never smoke		No	2006-01-27	2006-01-27	Oral	No	Yes	Yes	Yes	No		1.64	75	No	No	No	Yes	No	No	No	No	Yes	Yes	pcm	No			Yes	amoxicilline 1gm	2010-04-13	Still not Develove AKI		7	36	223	2.25		110	70
54	Police Hospital	36	Male	Urban	married	Gov't employee		3500	Active	Never smoke		No	2006-01-27	2006-01-27	Oral	No	Yes	Yes	Yes	No		1.64	75	No	No	No	Yes	No	No	No	No	Yes	Yes	pcm	No			Yes	amoxicilline 1gm	2010-04-13	Still not Develove AKI		8	42	266	2.4		110	70
54	Police Hospital	36	Male	Urban	married	Gov't employee		3500	Active	Never smoke		No	2006-01-27	2006-01-27	Oral	No	Yes	Yes	Yes	No		1.64	75	No	No	No	Yes	No	No	No	No	Yes	Yes	pcm	No			Yes	amoxicilline 1gm	2010-04-13	Still not Develove AKI		9	48	166	2.7		110	70
54	Police Hospital	36	Male	Urban	married	Gov't employee		3500	Active	Never smoke		No	2006-01-27	2006-01-27	Oral	No	Yes	Yes	Yes	No		1.64	75	No	No	No	Yes	No	No	No	No	Yes	Yes	pcm	No			Yes	amoxicilline 1gm	2010-04-13	Still not Develove AKI		10	54	403	2.4		110	70
55	Police Hospital	50	Male	Urban	married	Gov't employee		4500	Inactive	Never smoke		No	2006-08-05	2006-08-05	Oral	No	Yes	Yes	Yes	No		1.68	70	No	No	No	No	No	No	No	No	No	Yes	pcm	No			No		2010-03-07	Still not Develove AKI		1	1	212	1		120	70
55	Police Hospital	50	Male	Urban	married	Gov't employee		4500	Inactive	Never smoke		No	2006-08-05	2006-08-05	Oral	No	Yes	Yes	Yes	No		1.68	70	No	No	No	No	No	No	No	No	No	Yes	pcm	No			No		2010-03-07	Still not Develove AKI		2	6	179	1		100	70
55	Police Hospital	50	Male	Urban	married	Gov't employee		4500	Inactive	Never smoke		No	2006-08-05	2006-08-05	Oral	No	Yes	Yes	Yes	No		1.68	70	No	No	No	No	No	No	No	No	No	Yes	pcm	No			No		2010-03-07	Still not Develove AKI		3	12	218	1		110	70
55	Police Hospital	50	Male	Urban	married	Gov't employee		4500	Inactive	Never smoke		No	2006-08-05	2006-08-05	Oral	No	Yes	Yes	Yes	No		1.68	70	No	No	No	No	No	No	No	No	No	Yes	pcm	No			No		2010-03-07	Still not Develove AKI		4	18	381	1.2		120	70
55	Police Hospital	50	Male	Urban	married	Gov't employee		4500	Inactive	Never smoke		No	2006-08-05	2006-08-05	Oral	No	Yes	Yes	Yes	No		1.68	70	No	No	No	No	No	No	No	No	No	Yes	pcm	No			No		2010-03-07	Still not Develove AKI		5	24	212	1.1		100	70
56	Police Hospital	32	Female	Urban	married	Unemployed			Inactive	Never smoke		No	2007-09-07	2007-09-07	Oral	No	Yes	Yes	Yes	No		1.64	70	No	No	No	No	No	No	No	No	No	Yes	tramadole	No			No		2010-03-07	Still not Develove AKI		1	1	271	1.3		110	70
56	Police Hospital	32	Female	Urban	married	Unemployed			Inactive	Never smoke		No	2007-09-07	2007-09-07	Oral	No	Yes	Yes	Yes	No		1.64	70	No	No	No	No	No	No	No	No	No	Yes	tramadole	No			No		2010-03-07	Still not Develove AKI		2	6	188	1.18		130	80
56	Police Hospital	32	Female	Urban	married	Unemployed			Inactive	Never smoke		No	2007-09-07	2007-09-07	Oral	No	Yes	Yes	Yes	No		1.64	70	No	No	No	No	No	No	No	No	No	Yes	tramadole	No			No		2010-03-07	Still not Develove AKI		3	12	214	1.2		118	80
56	Police Hospital	32	Female	Urban	married	Unemployed			Inactive	Never smoke		No	2007-09-07	2007-09-07	Oral	No	Yes	Yes	Yes	No		1.64	70	No	No	No	No	No	No	No	No	No	Yes	tramadole	No			No		2010-03-07	Still not Develove AKI		4	18	261	1
56	Police Hospital	32	Female	Urban	married	Unemployed			Inactive	Never smoke		No	2007-09-07	2007-09-07	Oral	No	Yes	Yes	Yes	No		1.64	70	No	No	No	No	No	No	No	No	No	Yes	tramadole	No			No		2010-03-07	Still not Develove AKI		5	24	214	1
57	Police Hospital	53	Male	Urban	married	Gov't employee		4500	Inactive	Never smoke		No	2007-07-24	2007-07-24	Oral	No	Yes	No	No	No		1.66	75	Yes	No	Yes	Yes	No	No	No	No	No	Yes	pcm	Yes	HCT,enalapril,nifedipine	5,20,25	Yes	amoxicilline 1gm	2010-04-10	Develop AKI		1	1	110	1.9		130	80
57	Police Hospital	53	Male	Urban	married	Gov't employee		4500	Inactive	Never smoke		No	2007-07-24	2007-07-24	Oral	No	Yes	No	No	No		1.66	75	Yes	No	Yes	Yes	No	No	No	No	No	Yes	pcm	Yes	HCT,enalapril,nifedipine	5,20,25	Yes	amoxicilline 1gm	2010-04-10	Develop AKI		2	6	144	1.8
57	Police Hospital	53	Male	Urban	married	Gov't employee		4500	Inactive	Never smoke		No	2007-07-24	2007-07-24	Oral	No	Yes	No	No	No		1.66	75	Yes	No	Yes	Yes	No	No	No	No	No	Yes	pcm	Yes	HCT,enalapril,nifedipine	5,20,25	Yes	amoxicilline 1gm	2010-04-10	Develop AKI		3	12	148	1.89
57	Police Hospital	53	Male	Urban	married	Gov't employee		4500	Inactive	Never smoke		No	2007-07-24	2007-07-24	Oral	No	Yes	No	No	No		1.66	75	Yes	No	Yes	Yes	No	No	No	No	No	Yes	pcm	Yes	HCT,enalapril,nifedipine	5,20,25	Yes	amoxicilline 1gm	2010-04-10	Develop AKI		4	18	117	1.9
57	Police Hospital	53	Male	Urban	married	Gov't employee		4500	Inactive	Never smoke		No	2007-07-24	2007-07-24	Oral	No	Yes	No	No	No		1.66	75	Yes	No	Yes	Yes	No	No	No	No	No	Yes	pcm	Yes	HCT,enalapril,nifedipine	5,20,25	Yes	amoxicilline 1gm	2010-04-10	Develop AKI		5	24	91	2
57	Police Hospital	53	Male	Urban	married	Gov't employee		4500	Inactive	Never smoke		No	2007-07-24	2007-07-24	Oral	No	Yes	No	No	No		1.66	75	Yes	No	Yes	Yes	No	No	No	No	No	Yes	pcm	Yes	HCT,enalapril,nifedipine	5,20,25	Yes	amoxicilline 1gm	2010-04-10	Develop AKI		6	30	176	2.1
57	Police Hospital	53	Male	Urban	married	Gov't employee		4500	Inactive	Never smoke		No	2007-07-24	2007-07-24	Oral	No	Yes	No	No	No		1.66	75	Yes	No	Yes	Yes	No	No	No	No	No	Yes	pcm	Yes	HCT,enalapril,nifedipine	5,20,25	Yes	amoxicilline 1gm	2010-04-10	Develop AKI		7	36	166	4.2
58	Police Hospital	61	Female	Semi_urban	married	Unemployed			Inactive	Never smoke		No	2007-10-09	2007-10-09	Oral	No	No	Yes	No	No		1.62	75	No	No	Yes	No	No	No	No	No	Yes	Yes	diclofenac	Yes	atenolol	10mg	No		2010-04-18	Still not Develove AKI		1	1	120			170	70
58	Police Hospital	61	Female	Semi_urban	married	Unemployed			Inactive	Never smoke		No	2007-10-09	2007-10-09	Oral	No	No	Yes	No	No		1.62	75	No	No	Yes	No	No	No	No	No	Yes	Yes	diclofenac	Yes	atenolol	10mg	No		2010-04-18	Still not Develove AKI		2	6	111			160	70
58	Police Hospital	61	Female	Semi_urban	married	Unemployed			Inactive	Never smoke		No	2007-10-09	2007-10-09	Oral	No	No	Yes	No	No		1.62	75	No	No	Yes	No	No	No	No	No	Yes	Yes	diclofenac	Yes	atenolol	10mg	No		2010-04-18	Still not Develove AKI		3	12	129			130	70
58	Police Hospital	61	Female	Semi_urban	married	Unemployed			Inactive	Never smoke		No	2007-10-09	2007-10-09	Oral	No	No	Yes	No	No		1.62	75	No	No	Yes	No	No	No	No	No	Yes	Yes	diclofenac	Yes	atenolol	10mg	No		2010-04-18	Still not Develove AKI		4	18	122			120	70
58	Police Hospital	61	Female	Semi_urban	married	Unemployed			Inactive	Never smoke		No	2007-10-09	2007-10-09	Oral	No	No	Yes	No	No		1.62	75	No	No	Yes	No	No	No	No	No	Yes	Yes	diclofenac	Yes	atenolol	10mg	No		2010-04-18	Still not Develove AKI		5	24	129			140	70
58	Police Hospital	61	Female	Semi_urban	married	Unemployed			Inactive	Never smoke		No	2007-10-09	2007-10-09	Oral	No	No	Yes	No	No		1.62	75	No	No	Yes	No	No	No	No	No	Yes	Yes	diclofenac	Yes	atenolol	10mg	No		2010-04-18	Still not Develove AKI		6	30	130			130	80
59	Police Hospital	45	Male	Urban	married	Gov't employee		2500	Active	Never smoke		No	2007-06-04	2007-06-04	Oral	No	Yes	Yes	No	No		1.66	68	No	No	Yes	No	No	No	No	No	No	No		Yes	enverapine	5mg	No		2010-03-17	Still not Develove AKI		1	1	189			150	90
59	Police Hospital	45	Male	Urban	married	Gov't employee		2500	Active	Never smoke		No	2007-06-04	2007-06-04	Oral	No	Yes	Yes	No	No		1.66	68	No	No	Yes	No	No	No	No	No	No	No		Yes	enverapine	5mg	No		2010-03-17	Still not Develove AKI		2	6	180			160	90
59	Police Hospital	45	Male	Urban	married	Gov't employee		2500	Active	Never smoke		No	2007-06-04	2007-06-04	Oral	No	Yes	Yes	No	No		1.66	68	No	No	Yes	No	No	No	No	No	No	No		Yes	enverapine	5mg	No		2010-03-17	Still not Develove AKI		3	12	198			110	70
59	Police Hospital	45	Male	Urban	married	Gov't employee		2500	Active	Never smoke		No	2007-06-04	2007-06-04	Oral	No	Yes	Yes	No	No		1.66	68	No	No	Yes	No	No	No	No	No	No	No		Yes	enverapine	5mg	No		2010-03-17	Still not Develove AKI		4	18	207			120	70
59	Police Hospital	45	Male	Urban	married	Gov't employee		2500	Active	Never smoke		No	2007-06-04	2007-06-04	Oral	No	Yes	Yes	No	No		1.66	68	No	No	Yes	No	No	No	No	No	No	No		Yes	enverapine	5mg	No		2010-03-17	Still not Develove AKI		5	24	174			120	70
59	Police Hospital	45	Male	Urban	married	Gov't employee		2500	Active	Never smoke		No	2007-06-04	2007-06-04	Oral	No	Yes	Yes	No	No		1.66	68	No	No	Yes	No	No	No	No	No	No	No		Yes	enverapine	5mg	No		2010-03-17	Still not Develove AKI		6	30	159			120	70
59	Police Hospital	45	Male	Urban	married	Gov't employee		2500	Active	Never smoke		No	2007-06-04	2007-06-04	Oral	No	Yes	Yes	No	No		1.66	68	No	No	Yes	No	No	No	No	No	No	No		Yes	enverapine	5mg	No		2010-03-17	Still not Develove AKI		7	36	180			110	90
60	Police Hospital	50	Female	Urban	married	Gov't employee		3500	Active	Never smoke		No	2009-10-13	2009-10-13	Oral	No	Yes	Yes	No	No		1.65	80	No	No	Yes	Yes	No	No	No	No	No	Yes	tramadole	Yes	enalapril	5mg	Yes	amoxicilline 1gm	2010-03-04	Still not Develove AKI		1	1	127			170	100
60	Police Hospital	50	Female	Urban	married	Gov't employee		3500	Active	Never smoke		No	2009-10-13	2009-10-13	Oral	No	Yes	Yes	No	No		1.65	80	No	No	Yes	Yes	No	No	No	No	No	Yes	tramadole	Yes	enalapril	5mg	Yes	amoxicilline 1gm	2010-03-04	Still not Develove AKI		2	6	131			130	90
61	Hiwot Fana CRH	53	Male	Urban	married	Gov't employee			Active	Never smoke		No	2007-01-30	2007-01-30	Oral	No	No	Yes	No	No				No	No	Yes	No	No	No	No	No	No	Yes	tramadole	Yes	nifedipine	20mg	No		2010-04-13	Still not Develove AKI		1	1	198			130	80
61	Hiwot Fana CRH	53	Male	Urban	married	Gov't employee			Active	Never smoke		No	2007-01-30	2007-01-30	Oral	No	No	Yes	No	No				No	No	Yes	No	No	No	No	No	No	Yes	tramadole	Yes	nifedipine	20mg	No		2010-04-13	Still not Develove AKI		2	6	106			130	80
61	Hiwot Fana CRH	53	Male	Urban	married	Gov't employee			Active	Never smoke		No	2007-01-30	2007-01-30	Oral	No	No	Yes	No	No				No	No	Yes	No	No	No	No	No	No	Yes	tramadole	Yes	nifedipine	20mg	No		2010-04-13	Still not Develove AKI		3	12	159			130	90
61	Hiwot Fana CRH	53	Male	Urban	married	Gov't employee			Active	Never smoke		No	2007-01-30	2007-01-30	Oral	No	No	Yes	No	No				No	No	Yes	No	No	No	No	No	No	Yes	tramadole	Yes	nifedipine	20mg	No		2010-04-13	Still not Develove AKI		4	18	146			150	100
61	Hiwot Fana CRH	53	Male	Urban	married	Gov't employee			Active	Never smoke		No	2007-01-30	2007-01-30	Oral	No	No	Yes	No	No				No	No	Yes	No	No	No	No	No	No	Yes	tramadole	Yes	nifedipine	20mg	No		2010-04-13	Still not Develove AKI		5	24	390			175	80
61	Hiwot Fana CRH	53	Male	Urban	married	Gov't employee			Active	Never smoke		No	2007-01-30	2007-01-30	Oral	No	No	Yes	No	No				No	No	Yes	No	No	No	No	No	No	Yes	tramadole	Yes	nifedipine	20mg	No		2010-04-13	Still not Develove AKI		6	30	340			130	70
61	Hiwot Fana CRH	53	Male	Urban	married	Gov't employee			Active	Never smoke		No	2007-01-30	2007-01-30	Oral	No	No	Yes	No	No				No	No	Yes	No	No	No	No	No	No	Yes	tramadole	Yes	nifedipine	20mg	No		2010-04-13	Still not Develove AKI		7	36	178			110	90
61	Hiwot Fana CRH	53	Male	Urban	married	Gov't employee			Active	Never smoke		No	2007-01-30	2007-01-30	Oral	No	No	Yes	No	No				No	No	Yes	No	No	No	No	No	No	Yes	tramadole	Yes	nifedipine	20mg	No		2010-04-13	Still not Develove AKI		8	42	207			100	80
62	Police Hospital	36	Female	Urban	married	Unemployed			Active	Never smoke		No	2009-02-23	2009-02-23	Oral	No	Yes	Yes	Yes	No		1.52	58	No	No	Yes	No	No	No	No	No	No	Yes	tramadole	Yes	enalapril	5mg	Yes	cloxacilline	2010-04-12	Still not Develove AKI		1	1	168			130	80
62	Police Hospital	36	Female	Urban	married	Unemployed			Active	Never smoke		No	2009-02-23	2009-02-23	Oral	No	Yes	Yes	Yes	No		1.52	58	No	No	Yes	No	No	No	No	No	No	Yes	tramadole	Yes	enalapril	5mg	Yes	cloxacilline	2010-04-12	Still not Develove AKI		2	6	125			130	80
62	Police Hospital	36	Female	Urban	married	Unemployed			Active	Never smoke		No	2009-02-23	2009-02-23	Oral	No	Yes	Yes	Yes	No		1.52	58	No	No	Yes	No	No	No	No	No	No	Yes	tramadole	Yes	enalapril	5mg	Yes	cloxacilline	2010-04-12	Still not Develove AKI		3	12	129			140	90
63	Police Hospital	65	Male	Urban	married	Gov't employee		1500	Inactive	Never smoke		No	2006-12-07	2006-12-07	Oral	No	Yes	Yes	No	No		1.66	70	No	No	Yes	Yes	No	No	No	No	No	Yes	ASA	Yes	enverapine	5mg	Yes	amoxicilline 1gm	2010-04-19	Still not Develove AKI		1	1	170			140	80
63	Police Hospital	65	Male	Urban	married	Gov't employee		1500	Inactive	Never smoke		No	2006-12-07	2006-12-07	Oral	No	Yes	Yes	No	No		1.66	70	No	No	Yes	Yes	No	No	No	No	No	Yes	ASA	Yes	enverapine	5mg	Yes	amoxicilline 1gm	2010-04-19	Still not Develove AKI		2	6	179			100	60
63	Police Hospital	65	Male	Urban	married	Gov't employee		1500	Inactive	Never smoke		No	2006-12-07	2006-12-07	Oral	No	Yes	Yes	No	No		1.66	70	No	No	Yes	Yes	No	No	No	No	No	Yes	ASA	Yes	enverapine	5mg	Yes	amoxicilline 1gm	2010-04-19	Still not Develove AKI		3	12	155			140	80
63	Police Hospital	65	Male	Urban	married	Gov't employee		1500	Inactive	Never smoke		No	2006-12-07	2006-12-07	Oral	No	Yes	Yes	No	No		1.66	70	No	No	Yes	Yes	No	No	No	No	No	Yes	ASA	Yes	enverapine	5mg	Yes	amoxicilline 1gm	2010-04-19	Still not Develove AKI		4	18	175			150	90
63	Police Hospital	65	Male	Urban	married	Gov't employee		1500	Inactive	Never smoke		No	2006-12-07	2006-12-07	Oral	No	Yes	Yes	No	No		1.66	70	No	No	Yes	Yes	No	No	No	No	No	Yes	ASA	Yes	enverapine	5mg	Yes	amoxicilline 1gm	2010-04-19	Still not Develove AKI		5	24	159			180	80
63	Police Hospital	65	Male	Urban	married	Gov't employee		1500	Inactive	Never smoke		No	2006-12-07	2006-12-07	Oral	No	Yes	Yes	No	No		1.66	70	No	No	Yes	Yes	No	No	No	No	No	Yes	ASA	Yes	enverapine	5mg	Yes	amoxicilline 1gm	2010-04-19	Still not Develove AKI		6	30	170			140	60
63	Police Hospital	65	Male	Urban	married	Gov't employee		1500	Inactive	Never smoke		No	2006-12-07	2006-12-07	Oral	No	Yes	Yes	No	No		1.66	70	No	No	Yes	Yes	No	No	No	No	No	Yes	ASA	Yes	enverapine	5mg	Yes	amoxicilline 1gm	2010-04-19	Still not Develove AKI		7	36	175			160	60
63	Police Hospital	65	Male	Urban	married	Gov't employee		1500	Inactive	Never smoke		No	2006-12-07	2006-12-07	Oral	No	Yes	Yes	No	No		1.66	70	No	No	Yes	Yes	No	No	No	No	No	Yes	ASA	Yes	enverapine	5mg	Yes	amoxicilline 1gm	2010-04-19	Still not Develove AKI		8	42	170			100	60
64	Police Hospital	30	Male	Semi_urban	married	Gov't employee		2500	Active	Never smoke		No	2007-02-18	2007-02-18	Injection	Yes	No	No	No	Yes	1			No	No	No	No	No	No	No	Yes	No	Yes		No			No		2010-04-02	Still not Develove AKI		1	1	144			120	80
64	Police Hospital	30	Male	Semi_urban	married	Gov't employee		2500	Active	Never smoke		No	2007-02-18	2007-02-18	Injection	Yes	No	No	No	Yes	1			No	No	No	No	No	No	No	Yes	No	Yes		No			No		2010-04-02	Still not Develove AKI		2	6	211			140	80
64	Police Hospital	30	Male	Semi_urban	married	Gov't employee		2500	Active	Never smoke		No	2007-02-18	2007-02-18	Injection	Yes	No	No	No	Yes	1			No	No	No	No	No	No	No	Yes	No	Yes		No			No		2010-04-02	Still not Develove AKI		3	12	207			160	80
64	Police Hospital	30	Male	Semi_urban	married	Gov't employee		2500	Active	Never smoke		No	2007-02-18	2007-02-18	Injection	Yes	No	No	No	Yes	1			No	No	No	No	No	No	No	Yes	No	Yes		No			No		2010-04-02	Still not Develove AKI		4	18	373			120	80
64	Police Hospital	30	Male	Semi_urban	married	Gov't employee		2500	Active	Never smoke		No	2007-02-18	2007-02-18	Injection	Yes	No	No	No	Yes	1			No	No	No	No	No	No	No	Yes	No	Yes		No			No		2010-04-02	Still not Develove AKI		5	24	223			110	70
64	Police Hospital	30	Male	Semi_urban	married	Gov't employee		2500	Active	Never smoke		No	2007-02-18	2007-02-18	Injection	Yes	No	No	No	Yes	1			No	No	No	No	No	No	No	Yes	No	Yes		No			No		2010-04-02	Still not Develove AKI		6	30	262			120	80
64	Police Hospital	30	Male	Semi_urban	married	Gov't employee		2500	Active	Never smoke		No	2007-02-18	2007-02-18	Injection	Yes	No	No	No	Yes	1			No	No	No	No	No	No	No	Yes	No	Yes		No			No		2010-04-02	Still not Develove AKI		7	36	257			120	80
65	Police Hospital	60	Female	Urban	married	Gov't employee			Active	Never smoke		No	2007-07-01	2007-07-01	Oral	No	Yes	Yes	No	No		1.64	68	No	No	Yes	No	No	No	No	No	No	Yes	Ibuprofine	Yes	enverapine	5mg	No		2010-04-22	Still not Develove AKI		1	1	125			140	80
65	Police Hospital	60	Female	Urban	married	Gov't employee			Active	Never smoke		No	2007-07-01	2007-07-01	Oral	No	Yes	Yes	No	No		1.64	68	No	No	Yes	No	No	No	No	No	No	Yes	Ibuprofine	Yes	enverapine	5mg	No		2010-04-22	Still not Develove AKI		2	6	127			130	70
65	Police Hospital	60	Female	Urban	married	Gov't employee			Active	Never smoke		No	2007-07-01	2007-07-01	Oral	No	Yes	Yes	No	No		1.64	68	No	No	Yes	No	No	No	No	No	No	Yes	Ibuprofine	Yes	enverapine	5mg	No		2010-04-22	Still not Develove AKI		3	12	161			130	80
65	Police Hospital	60	Female	Urban	married	Gov't employee			Active	Never smoke		No	2007-07-01	2007-07-01	Oral	No	Yes	Yes	No	No		1.64	68	No	No	Yes	No	No	No	No	No	No	Yes	Ibuprofine	Yes	enverapine	5mg	No		2010-04-22	Still not Develove AKI		4	18	120			140	90
65	Police Hospital	60	Female	Urban	married	Gov't employee			Active	Never smoke		No	2007-07-01	2007-07-01	Oral	No	Yes	Yes	No	No		1.64	68	No	No	Yes	No	No	No	No	No	No	Yes	Ibuprofine	Yes	enverapine	5mg	No		2010-04-22	Still not Develove AKI		5	24	142			130	70
65	Police Hospital	60	Female	Urban	married	Gov't employee			Active	Never smoke		No	2007-07-01	2007-07-01	Oral	No	Yes	Yes	No	No		1.64	68	No	No	Yes	No	No	No	No	No	No	Yes	Ibuprofine	Yes	enverapine	5mg	No		2010-04-22	Still not Develove AKI		6	30	120			120	70
66	Police Hospital	32	Male	Rural	married	Gov't employee		2500	Active	Never smoke		No	2008-02-10	2008-02-10	Injection	Yes	No	No	Yes	No		1.62	68	No	No	No	No	No	No	No	No	No	No		No			Yes	amoxicilline 1gm	2010-04-09	Still not Develove AKI		1	1	133			120	80
66	Police Hospital	32	Male	Rural	married	Gov't employee		2500	Active	Never smoke		No	2008-02-10	2008-02-10	Injection	Yes	No	No	Yes	No		1.62	68	No	No	No	No	No	No	No	No	No	No		No			Yes	amoxicilline 1gm	2010-04-09	Still not Develove AKI		2	6	250			110	80
66	Police Hospital	32	Male	Rural	married	Gov't employee		2500	Active	Never smoke		No	2008-02-10	2008-02-10	Injection	Yes	No	No	Yes	No		1.62	68	No	No	No	No	No	No	No	No	No	No		No			Yes	amoxicilline 1gm	2010-04-09	Still not Develove AKI		3	12	133			100	80
66	Police Hospital	32	Male	Rural	married	Gov't employee		2500	Active	Never smoke		No	2008-02-10	2008-02-10	Injection	Yes	No	No	Yes	No		1.62	68	No	No	No	No	No	No	No	No	No	No		No			Yes	amoxicilline 1gm	2010-04-09	Still not Develove AKI		4	18	130			110	80
66	Police Hospital	32	Male	Rural	married	Gov't employee		2500	Active	Never smoke		No	2008-02-10	2008-02-10	Injection	Yes	No	No	Yes	No		1.62	68	No	No	No	No	No	No	No	No	No	No		No			Yes	amoxicilline 1gm	2010-04-09	Still not Develove AKI		5	24	120			120	70
67	Police Hospital	27	Male	Rural	married	Gov't employee		2000	Active	Never smoke		No	2006-01-29	2007-01-29	Injection	Yes	No	No	No	No		1.64	68	No	No	Yes	No	No	No	No	No	No	No		Yes	enverapine,nifedipine	5,40mg	No		2010-04-13	Still not Develove AKI		1	1	301	0.7		100	70
67	Police Hospital	27	Male	Rural	married	Gov't employee		2000	Active	Never smoke		No	2006-01-29	2006-01-29	Injection	Yes	No	No	No	No		1.64	68	No	No	Yes	No	No	No	No	No	No	No		Yes	enverapine,nifedipine	5,40mg	No		2010-04-13	Still not Develove AKI		2	6	250	0.6		100	60
67	Police Hospital	27	Male	Rural	married	Gov't employee		2000	Active	Never smoke		No	2006-01-29	2006-01-29	Injection	Yes	No	No	No	No		1.64	68	No	No	Yes	No	No	No	No	No	No	No		Yes	enverapine,nifedipine	5,40mg	No		2010-04-13	Still not Develove AKI		3	12	172	0.72		140	80
67	Police Hospital	27	Male	Rural	married	Gov't employee		2000	Active	Never smoke		No	2006-01-29	2006-01-29	Injection	Yes	No	No	No	No		1.64	68	No	No	Yes	No	No	No	No	No	No	No		Yes	enverapine,nifedipine	5,40mg	No		2010-04-13	Still not Develove AKI		4	18	301	0.7		160	60
67	Police Hospital	27	Male	Rural	married	Gov't employee		2000	Active	Never smoke		No	2006-01-29	2006-01-29	Injection	Yes	No	No	No	No		1.64	68	No	No	Yes	No	No	No	No	No	No	No		Yes	enverapine,nifedipine	5,40mg	No		2010-04-13	Still not Develove AKI		5	24	84	0.9		180	60
67	Police Hospital	27	Male	Rural	married	Gov't employee		2000	Active	Never smoke		No	2006-01-29	2006-01-29	Injection	Yes	No	No	No	No		1.64	68	No	No	Yes	No	No	No	No	No	No	No		Yes	enverapine,nifedipine	5,40mg	No		2010-04-13	Still not Develove AKI		6	30	384	0.7		160	80
67	Police Hospital	27	Male	Rural	married	Gov't employee		2000	Active	Never smoke		No	2006-01-29	2006-01-29	Injection	Yes	No	No	No	No		1.64	68	No	No	Yes	No	No	No	No	No	No	No		Yes	enverapine,nifedipine	5,40mg	No		2010-04-13	Still not Develove AKI		7	36	173	0.9		180	80
67	Police Hospital	27	Male	Rural	married	Gov't employee		2000	Active	Never smoke		No	2006-01-29	2006-01-29	Injection	Yes	No	No	No	No		1.64	68	No	No	Yes	No	No	No	No	No	No	No		Yes	enverapine,nifedipine	5,40mg	No		2010-04-13	Still not Develove AKI		8	42	244	1		140	90
67	Police Hospital	27	Male	Rural	married	Gov't employee		2000	Active	Never smoke		No	2006-01-29	2006-01-29	Injection	Yes	No	No	No	No		1.64	68	No	No	Yes	No	No	No	No	No	No	No		Yes	enverapine,nifedipine	5,40mg	No		2010-04-13	Still not Develove AKI		9	48	209	0.98		140	80
67	Police Hospital	27	Male	Rural	married	Gov't employee		2000	Active	Never smoke		No	2006-01-29	2006-01-29	Injection	Yes	No	No	No	No		1.64	68	No	No	Yes	No	No	No	No	No	No	No		Yes	enverapine,nifedipine	5,40mg	No		2010-04-13	Still not Develove AKI		10	56	330	1.1		160	90
68	Police Hospital	30	Female	Urban	married	Gov't employee		4000	Inactive	Never smoke		No	2007-02-05	2007-02-05	Oral	No	Yes	Yes	No	No		1.64	75	No	No	Yes	Yes	No	No	No	No	No	Yes	diclofenac	Yes	enverapine	5mg	No		2010-02-27	Still not Develove AKI		1	1	227			150	70
68	Police Hospital	30	Female	Urban	married	Gov't employee			Inactive	Never smoke		No	2007-02-05	2007-02-05	Oral	No	Yes	Yes	No	No		1.64	75	No	No	Yes	Yes	No	No	No	No	No	Yes	diclofenac	Yes	enverapine	5mg	No		2010-02-27	Still not Develove AKI		2	6	188			130	70
68	Police Hospital	30	Female	Urban	married	Gov't employee			Inactive	Never smoke		No	2007-02-05	2007-02-05	Oral	No	Yes	Yes	No	No		1.64	75	No	No	Yes	Yes	No	No	No	No	No	Yes	diclofenac	Yes	enverapine	5mg	No		2010-02-27	Still not Develove AKI		3	12	159			140	80
68	Police Hospital	30	Female	Urban	married	Gov't employee			Inactive	Never smoke		No	2007-02-05	2007-02-05	Oral	No	Yes	Yes	No	No		1.64	75	No	No	Yes	Yes	No	No	No	No	No	Yes	diclofenac	Yes	enverapine	5mg	No		2010-02-27	Still not Develove AKI		4	18	151			150	80
68	Police Hospital	30	Female	Urban	married	Gov't employee			Inactive	Never smoke		No	2007-02-05	2007-02-05	Oral	No	Yes	Yes	No	No		1.64	75	No	No	Yes	Yes	No	No	No	No	No	Yes	diclofenac	Yes	enverapine	5mg	No		2010-02-27	Still not Develove AKI		5	24	140			140	80
68	Police Hospital	30	Female	Urban	married	Gov't employee			Inactive	Never smoke		No	2007-02-05	2007-02-05	Oral	No	Yes	Yes	No	No		1.64	75	No	No	Yes	Yes	No	No	No	No	No	Yes	diclofenac	Yes	enverapine	5mg	No		2010-02-27	Still not Develove AKI		6	30	141			160	90
68	Police Hospital	30	Female	Urban	married	Gov't employee			Inactive	Never smoke		No	2007-02-05	2007-02-05	Oral	No	Yes	Yes	No	No		1.64	75	No	No	Yes	Yes	No	No	No	No	No	Yes	diclofenac	Yes	enverapine	5mg	No		2010-02-27	Still not Develove AKI		7	36	151			160	80
69	Police Hospital	35	Male	Urban	married	Private worker		3500	Inactive	Never smoke		No	2006-03-10	2006-03-10	Injection	Yes	No	No	No	No		1.62	80	No	No	No	Yes	No	No	No	No	Yes	Yes	tramadole	No			Yes	ceftriaxone 1gm	2010-04-11	Develop AKI		1	1	260	0.7		130	80
69	Police Hospital	35	Male	Urban	married	Private worker		3500	Inactive	Never smoke		No	2006-03-10	2006-03-10	Injection	Yes	No	No	No	No		1.62	80	No	No	No	Yes	No	No	No	No	Yes	Yes	tramadole	No			Yes	ceftriaxone 1gm	2010-04-11	Develop AKI		2	6	273			120	70
69	Police Hospital	35	Male	Urban	married	Private worker		3500	Inactive	Never smoke		No	2006-03-10	2006-03-10	Injection	Yes	No	No	No	No		1.62	80	No	No	No	Yes	No	No	No	No	Yes	Yes	tramadole	No			Yes	ceftriaxone 1gm	2010-04-11	Develop AKI		3	12	220	0.8		110	80
69	Police Hospital	35	Male	Urban	married	Private worker		3500	Inactive	Never smoke		No	2006-03-10	2006-03-10	Injection	Yes	No	No	No	No		1.62	80	No	No	No	Yes	No	No	No	No	Yes	Yes	tramadole	No			Yes	ceftriaxone 1gm	2010-04-11	Develop AKI		4	18	257	0.9		120	80
69	Police Hospital	35	Male	Urban	married	Private worker		3500	Inactive	Never smoke		No	2006-03-10	2006-03-10	Injection	Yes	No	No	No	No		1.62	80	No	No	No	Yes	No	No	No	No	Yes	Yes	tramadole	No			Yes	ceftriaxone 1gm	2010-04-11	Develop AKI		5	24	220	0.9		120	70
69	Police Hospital	35	Male	Urban	married	Private worker		3500	Inactive	Never smoke		No	2006-03-10	2006-03-10	Injection	Yes	No	No	No	No		1.62	80	No	No	No	Yes	No	No	No	No	Yes	Yes	tramadole	No			Yes	ceftriaxone 1gm	2010-04-11	Develop AKI		6	30	263	0.89		130	80
69	Police Hospital	35	Male	Urban	married	Private worker		3500	Inactive	Never smoke		No	2006-03-10	2006-03-10	Injection	Yes	No	No	No	No		1.62	80	No	No	No	Yes	No	No	No	No	Yes	Yes	tramadole	No			Yes	ceftriaxone 1gm	2010-04-11	Develop AKI		7	36	410	0.79		130	90
69	Police Hospital	35	Male	Urban	married	Private worker		3500	Inactive	Never smoke		No	2006-03-10	2006-03-10	Injection	Yes	No	No	No	No		1.62	80	No	No	No	Yes	No	No	No	No	Yes	Yes	tramadole	No			Yes	ceftriaxone 1gm	2010-04-11	Develop AKI		8	42	160	0.9		120	80
69	Police Hospital	35	Male	Urban	married	Private worker		3500	Inactive	Never smoke		No	2006-03-10	2006-03-10	Injection	Yes	No	No	No	No		1.62	80	No	No	No	Yes	No	No	No	No	Yes	Yes	tramadole	No			Yes	ceftriaxone 1gm	2010-04-11	Develop AKI		9	48	366
70	Police Hospital	37	Male	Urban	married	Gov't employee			Active	Currently smoking	5/dy	No	2006-12-16	2007-01-14	Oral	No	Yes	Yes	No	No				No	No	Yes	No	No	No	No	No	No	Yes	pcm	Yes	enalapril,hct	5,25mg	Yes	amoxicilline 1gm	2010-04-03	Still not Develove AKI		1	1	275
70	Police Hospital	37	Male	Urban	married	Gov't employee			Active	Currently smoking	5/dy	No	2006-12-16	2006-12-16	Oral	No	Yes	Yes	No	No				No	No	Yes	No	No	No	No	No	No	Yes	pcm	Yes	enalapril,hct	5,25mg	Yes	amoxicilline 1gm	2010-04-03	Still not Develove AKI		2	6	115			140	90
70	Police Hospital	37	Male	Urban	married	Gov't employee			Active	Currently smoking	5/dy	No	2006-12-16	2006-12-16	Oral	No	Yes	Yes	No	No				No	No	Yes	No	No	No	No	No	No	Yes	pcm	Yes	enalapril,hct	5,25mg	Yes	amoxicilline 1gm	2010-04-03	Still not Develove AKI		3	12	259			120	80
70	Police Hospital	37	Male	Urban	married	Gov't employee			Active	Currently smoking	5/dy	No	2006-12-16	2006-12-16	Oral	No	Yes	Yes	No	No				No	No	Yes	No	No	No	No	No	No	Yes	pcm	Yes	enalapril,hct	5,25mg	Yes	amoxicilline 1gm	2010-04-03	Still not Develove AKI		4	18	379			140	90
70	Police Hospital	37	Male	Urban	married	Gov't employee			Active	Currently smoking	5/dy	No	2006-12-16	2006-12-16	Oral	No	Yes	Yes	No	No				No	No	Yes	No	No	No	No	No	No	Yes	pcm	Yes	enalapril,hct	5,25mg	Yes	amoxicilline 1gm	2010-04-03	Still not Develove AKI		5	24	170			130	80
70	Police Hospital	37	Male	Urban	married	Gov't employee			Active	Currently smoking	5/dy	No	2006-12-16	2006-12-16	Oral	No	Yes	Yes	No	No				No	No	Yes	No	No	No	No	No	No	Yes	pcm	Yes	enalapril,hct	5,25mg	Yes	amoxicilline 1gm	2010-04-03	Still not Develove AKI		6	30	223			130	80
70	Police Hospital	37	Male	Urban	married	Gov't employee			Active	Currently smoking	5/dy	No	2006-12-16	2006-12-16	Oral	No	Yes	Yes	No	No				No	No	Yes	No	No	No	No	No	No	Yes	pcm	Yes	enalapril,hct	5,25mg	Yes	amoxicilline 1gm	2010-04-03	Still not Develove AKI		7	36	290			130	90
71	Police Hospital	46	Female	Urban	married	Unemployed			Active	Never smoke		No	2006-12-24	2007-01-26	Injection	Yes	No	No	No	Yes	2			No	No	No	No	No	No	No	Yes	No	Yes	tramadole	No			Yes	ciprofloxacine1gm	2010-04-16	Still not Develove AKI		1	1				140	80
71	Police Hospital	46	Female	Urban	married	Unemployed			Active	Never smoke		No	2006-12-24	2006-12-24	Injection	Yes	No	No	No	Yes	2			No	No	No	No	No	No	No	Yes	No	Yes	tramadole	No			Yes	ciprofloxacine1gm	2010-04-16	Still not Develove AKI		2	6	238
71	Police Hospital	46	Female	Urban	married	Unemployed			Active	Never smoke		No	2006-12-24	2006-12-24	Injection	Yes	No	No	No	Yes	2			No	No	No	No	No	No	No	Yes	No	Yes	tramadole	No			Yes	ciprofloxacine1gm	2010-04-16	Still not Develove AKI		3	12	216
71	Police Hospital	46	Female	Urban	married	Unemployed			Active	Never smoke		No	2006-12-24	2006-12-24	Injection	Yes	No	No	No	Yes	2			No	No	No	No	No	No	No	Yes	No	Yes	tramadole	No			Yes	ciprofloxacine1gm	2010-04-16	Still not Develove AKI		4	18	147			140	90
71	Police Hospital	46	Female	Urban	married	Unemployed			Active	Never smoke		No	2006-12-24	2006-12-24	Injection	Yes	No	No	No	Yes	2			No	No	No	No	No	No	No	Yes	No	Yes	tramadole	No			Yes	ciprofloxacine1gm	2010-04-16	Still not Develove AKI		5	24				130	75
71	Police Hospital	46	Female	Urban	married	Unemployed			Active	Never smoke		No	2006-12-24	2006-12-24	Injection	Yes	No	No	No	Yes	2			No	No	No	No	No	No	No	Yes	No	Yes	tramadole	No			Yes	ciprofloxacine1gm	2010-04-16	Still not Develove AKI		6	30	186			128	73
71	Police Hospital	46	Female	Urban	married	Unemployed			Active	Never smoke		No	2006-12-24	2006-12-24	Injection	Yes	No	No	No	Yes	2			No	No	No	No	No	No	No	Yes	No	Yes	tramadole	No			Yes	ciprofloxacine1gm	2010-04-16	Still not Develove AKI		7	36	212
72	Police Hospital	31	Male	Urban	single	Gov't employee	8		Active	Never smoke		No	2007-02-11	2007-02-11	Oral	No	Yes	Yes	No	No				No	No	No	No	No	No	No	No	No	Yes	tramadole	No			Yes	ciprofloxacine1gm	2010-04-05	Discontinue FU		1	1				120	90
72	Police Hospital	44	Male	Urban	single	Gov't employee	8		Active	Never smoke		No	2007-02-11	2007-02-11	Oral	No	Yes	Yes	No	No				No	No	No	No	No	No	No	No	No	Yes	tramadole	No			Yes	ciprofloxacine1gm	2010-04-05	Discontinue FU		2	6	147
73	Police Hospital	44	Male	Urban	married	Gov't employee		4500	Active	Never smoke		No	2007-01-21	2007-01-21	Oral	No	Yes	Yes	Yes	No		1.6	68	No	No	Yes	No	No	No	No	No	No	Yes	pcm	Yes	enverapine,nifedipine,hct	5,20,25mg	Yes	tetracycline 2gm	2010-04-17	Still not Develove AKI		1	1	99	2.7		180	80
73	Police Hospital	44	Male	Urban	married	Gov't employee		4500	Active	Never smoke		No	2007-01-21	2007-01-21	Oral	No	Yes	Yes	Yes	No		1.6	68	No	No	Yes	No	No	No	No	No	No	Yes	pcm	Yes	enverapine,nifedipine,hct	5,20,25mg	Yes	tetracycline 2gm	2010-04-17	Still not Develove AKI		2	6	123	2		180	90
73	Police Hospital	44	Male	Urban	married	Gov't employee		4500	Active	Never smoke		No	2007-01-21	2007-01-21	Oral	No	Yes	Yes	Yes	No		1.6	68	No	No	Yes	No	No	No	No	No	No	Yes	pcm	Yes	enverapine,nifedipine,hct	5,20,25mg	Yes	tetracycline 2gm	2010-04-17	Still not Develove AKI		3	12	139	2.3		170	80
73	Police Hospital	44	Male	Urban	married	Gov't employee		4500	Active	Never smoke		No	2007-01-21	2007-01-21	Oral	No	Yes	Yes	Yes	No		1.6	68	No	No	Yes	No	No	No	No	No	No	Yes	pcm	Yes	enverapine,nifedipine,hct	5,20,25mg	Yes	tetracycline 2gm	2010-04-17	Still not Develove AKI		4	18	139	2.14		120	100
73	Police Hospital	44	Male	Urban	married	Gov't employee		4500	Active	Never smoke		No	2007-01-21	2007-01-21	Oral	No	Yes	Yes	Yes	No		1.6	68	No	No	Yes	No	No	No	No	No	No	Yes	pcm	Yes	enverapine,nifedipine,hct	5,20,25mg	Yes	tetracycline 2gm	2010-04-17	Still not Develove AKI		5	24	265	1.87		150	90
73	Police Hospital	44	Male	Urban	married	Gov't employee		4500	Active	Never smoke		No	2007-01-21	2007-01-21	Oral	No	Yes	Yes	Yes	No		1.6	68	No	No	Yes	No	No	No	No	No	No	Yes	pcm	Yes	enverapine,nifedipine,hct	5,20,25mg	Yes	tetracycline 2gm	2010-04-17	Still not Develove AKI		6	30	150	1.7		180	90
73	Police Hospital	44	Male	Urban	married	Gov't employee		4500	Active	Never smoke		No	2007-01-21	2007-01-21	Oral	No	Yes	Yes	Yes	No		1.6	68	No	No	Yes	No	No	No	No	No	No	Yes	pcm	Yes	enverapine,nifedipine,hct	5,20,25mg	Yes	tetracycline 2gm	2010-04-17	Still not Develove AKI		7	36	150	1.9		170	100
74	Police Hospital	30	Male	Urban	single	Gov't employee		4500	Active	Never smoke		No	2009-02-28	2009-02-28	Injection	Yes	No	No	No	No		1.66	68	No	No	No	No	No	No	Yes	No	No	No		No			Yes	amoxicilline 1gm	2010-03-22	Still not Develove AKI		1	1	468	0.9	3	120	70
74	Police Hospital	30	Male	Urban	single	Gov't employee		4500	Active	Never smoke		No	2009-02-28	2009-02-28	Injection	Yes	No	No	No	No		1.66	68	No	No	No	No	No	No	Yes	No	No	No		No			Yes	amoxicilline 1gm	2010-03-22	Still not Develove AKI		2	6	399			100	60
74	Police Hospital	30	Male	Urban	single	Gov't employee		4500	Active	Never smoke		No	2009-02-28	2009-02-28	Injection	Yes	No	No	No	No		1.66	68	No	No	No	No	No	No	Yes	No	No	No		No			Yes	amoxicilline 1gm	2010-03-22	Still not Develove AKI		3	12	298			100	70
75	Police Hospital	30	Male	Urban	divorced	Gov't employee		2500	Active	Never smoke		No	2007-03-02	2007-03-02	Oral	No	Yes	Yes	No	No		1.64	68	No	No	Yes	No	No	No	No	No	No	No		Yes	enverapine	5mg	Yes	amoxicilline 1gm	2007-09-03	Discontinue FU		1	1	157	1		120	70
75	Police Hospital	30	Male	Urban	divorced	Gov't employee		2500	Active	Never smoke		No	2007-03-02	2007-03-02	Oral	No	Yes	Yes	No	No		1.64	68	No	No	Yes	No	No	No	No	No	No	No		Yes	enverapine	5mg	Yes	amoxicilline 1gm	2007-09-03	Discontinue FU		2	6	483			90	60
76	Police Hospital	74	Female	Urban	married	Unemployed			Inactive	Never smoke		No	2006-02-06	2006-02-06	Oral	No	Yes	Yes	Yes	No		1.54	56	No	No	Yes	No	No	No	No	No	No	Yes	tramadole	Yes	nifedipine	20mg	Yes	amoxicilline 1gm	2010-04-23	Develop AKI		1	1	148	1.8		160	100
76	Police Hospital	74	Female	Urban	married	Unemployed			Inactive	Never smoke		No	2006-02-06	2006-02-06	Oral	No	Yes	Yes	Yes	No		1.54	56	No	No	Yes	No	No	No	No	No	No	Yes	tramadole	Yes	nifedipine	20mg	Yes	amoxicilline 1gm	2010-04-23	Develop AKI		2	6	144	2.4		130	90
76	Police Hospital	74	Female	Urban	married	Unemployed			Inactive	Never smoke		No	2006-02-06	2006-02-06	Oral	No	Yes	Yes	Yes	No		1.54	56	No	No	Yes	No	No	No	No	No	No	Yes	tramadole	Yes	nifedipine	20mg	Yes	amoxicilline 1gm	2010-04-23	Develop AKI		3	12	136	2.3		130	90
76	Police Hospital	74	Female	Urban	married	Unemployed			Inactive	Never smoke		No	2006-02-06	2006-02-06	Oral	No	Yes	Yes	Yes	No		1.54	56	No	No	Yes	No	No	No	No	No	No	Yes	tramadole	Yes	nifedipine	20mg	Yes	amoxicilline 1gm	2010-04-23	Develop AKI		4	18	144	2.2		120	90
76	Police Hospital	74	Female	Urban	married	Unemployed			Inactive	Never smoke		No	2006-02-06	2006-02-06	Oral	No	Yes	Yes	Yes	No		1.54	56	No	No	Yes	No	No	No	No	No	No	Yes	tramadole	Yes	nifedipine	20mg	Yes	amoxicilline 1gm	2010-04-23	Develop AKI		5	24	145	2.1		120	80
76	Police Hospital	74	Female	Urban	married	Unemployed			Inactive	Never smoke		No	2006-02-06	2006-02-06	Oral	No	Yes	Yes	Yes	No		1.54	56	No	No	Yes	No	No	No	No	No	No	Yes	tramadole	Yes	nifedipine	20mg	Yes	amoxicilline 1gm	2010-04-23	Develop AKI		6	30	125	2.1		120	90
76	Police Hospital	74	Female	Urban	married	Unemployed			Inactive	Never smoke		No	2006-02-06	2006-02-06	Oral	No	Yes	Yes	Yes	No		1.54	56	No	No	Yes	No	No	No	No	No	No	Yes	tramadole	Yes	nifedipine	20mg	Yes	amoxicilline 1gm	2010-04-23	Develop AKI		7	36	114	1.7		120	90
76	Police Hospital	74	Female	Urban	married	Unemployed			Inactive	Never smoke		No	2006-02-06	2006-02-06	Oral	No	Yes	Yes	Yes	No		1.54	56	No	No	Yes	No	No	No	No	No	No	Yes	tramadole	Yes	nifedipine	20mg	Yes	amoxicilline 1gm	2010-04-23	Develop AKI		8	42	145	1.8		120	80
76	Police Hospital	74	Female	Urban	married	Unemployed			Inactive	Never smoke		No	2006-02-06	2006-02-06	Oral	No	Yes	Yes	Yes	No		1.54	56	No	No	Yes	No	No	No	No	No	No	Yes	tramadole	Yes	nifedipine	20mg	Yes	amoxicilline 1gm	2010-04-23	Develop AKI		9	48	136			120	90
76	Police Hospital	74	Female	Urban	married	Unemployed			Inactive	Never smoke		No	2006-02-06	2006-02-06	Oral	No	Yes	Yes	Yes	No		1.54	56	No	No	Yes	No	No	No	No	No	No	Yes	tramadole	Yes	nifedipine	20mg	Yes	amoxicilline 1gm	2010-04-23	Develop AKI		10	56	198	4.2		120	90
77	Police Hospital	30	Male	Urban	single	Gov't employee		2000	Active	Never smoke		Yes	2007-08-16	2007-08-16	Injection	Yes	No	No	No	No		1.52	50	No	No	No	No	No	No	No	No	No	Yes	diclofenac	No			Yes	cloxacilline	2010-03-04	Still not Develove AKI		1	1	126	0.8		120	80
77	Police Hospital	30	Male	Urban	single	Gov't employee		2000	Active	Never smoke		Yes	2007-08-16	2007-08-16	Injection	Yes	No	No	No	No		1.52	50	No	No	No	No	No	No	No	No	No	Yes	diclofenac	No			Yes	cloxacilline	2010-03-04	Still not Develove AKI		2	6	91	0.8		110	80
77	Police Hospital	30	Male	Urban	single	Gov't employee		2000	Active	Never smoke		Yes	2007-08-16	2007-08-16	Injection	Yes	No	No	No	No		1.52	50	No	No	No	No	No	No	No	No	No	Yes	diclofenac	No			Yes	cloxacilline	2010-03-04	Still not Develove AKI		3	12	90
77	Police Hospital	30	Male	Urban	single	Gov't employee		2000	Active	Never smoke		Yes	2007-08-16	2007-08-16	Injection	Yes	No	No	No	No		1.52	50	No	No	No	No	No	No	No	No	No	Yes	diclofenac	No			Yes	cloxacilline	2010-03-04	Still not Develove AKI		4	18	166
77	Police Hospital	30	Male	Urban	single	Gov't employee		2000	Active	Never smoke		Yes	2007-08-16	2007-08-16	Injection	Yes	No	No	No	No		1.52	50	No	No	No	No	No	No	No	No	No	Yes	diclofenac	No			Yes	cloxacilline	2010-03-04	Still not Develove AKI		5	24	180
77	Police Hospital	30	Male	Urban	single	Gov't employee		2000	Active	Never smoke		Yes	2007-08-16	2007-08-16	Injection	Yes	No	No	No	No		1.52	50	No	No	No	No	No	No	No	No	No	Yes	diclofenac	No			Yes	cloxacilline	2010-03-04	Still not Develove AKI		6	30	180
78	Police Hospital	40	Female	Rural	divorced	Unemployed			Active	Never smoke		No	2007-08-03	2007-08-03	Injection	Yes	No	No	Yes	No		1.56	55	No	No	No	No	No	No	No	No	No	Yes	tramadole	No			Yes	amoxicilline 1gm	2010-04-11	Still not Develove AKI		1	1	83			130	90
78	Police Hospital	40	Female	Rural	divorced	Unemployed			Active	Never smoke		No	2007-08-03	2007-08-03	Injection	Yes	No	No	Yes	No		1.56	55	No	No	No	No	No	No	No	No	No	Yes	tramadole	No			Yes	amoxicilline 1gm	2010-04-11	Still not Develove AKI		2	6	80			120	80
78	Police Hospital	40	Female	Rural	divorced	Unemployed			Active	Never smoke		No	2007-08-03	2007-08-03	Injection	Yes	No	No	Yes	No		1.56	55	No	No	No	No	No	No	No	No	No	Yes	tramadole	No			Yes	amoxicilline 1gm	2010-04-11	Still not Develove AKI		3	12	87			110	80
78	Police Hospital	40	Female	Rural	divorced	Unemployed			Active	Never smoke		No	2007-08-03	2007-08-03	Injection	Yes	No	No	Yes	No		1.56	55	No	No	No	No	No	No	No	No	No	Yes	tramadole	No			Yes	amoxicilline 1gm	2010-04-11	Still not Develove AKI		4	18	160			130	80
78	Police Hospital	40	Female	Rural	divorced	Unemployed			Active	Never smoke		No	2007-08-03	2007-08-03	Injection	Yes	No	No	Yes	No		1.56	55	No	No	No	No	No	No	No	No	No	Yes	tramadole	No			Yes	amoxicilline 1gm	2010-04-11	Still not Develove AKI		5	24	84			120	90
78	Police Hospital	40	Female	Rural	divorced	Unemployed			Active	Never smoke		No	2007-08-03	2007-08-03	Injection	Yes	No	No	Yes	No		1.56	55	No	No	No	No	No	No	No	No	No	Yes	tramadole	No			Yes	amoxicilline 1gm	2010-04-11	Still not Develove AKI		6	30	72			110	80
79	Police Hospital	63	Male	Rural	married	Gov't employee		3000	Inactive	Never smoke		No	2009-09-10	2009-09-10	Injection	Yes	No	No	Yes	No		1.66	75	No	No	No	Yes	No	No	No	No	No	No		No			Yes	erythromicine	2010-01-04	Still not Develove AKI		1	1	151	1		130	90
79	Police Hospital	63	Male	Rural	married	Gov't employee		3000	Inactive	Never smoke		No	2009-09-10	2009-09-10	Injection	Yes	No	No	Yes	No		1.66	75	No	No	No	Yes	No	No	No	No	No	No		No			Yes	erythromicine	2010-01-04	Still not Develove AKI		2	6	117	0.9		120	80
80	Police Hospital	38	Male	Urban	married	Private worker		2000	Active	Never smoke		No	2007-01-12	2007-01-12	Injection	Yes	No	No	No	No		1.58	59	No	No	No	No	No	No	No	Yes	No	Yes	tramadole	No			No		2010-04-19	Still not Develove AKI		1	1	201	0.9		140	90
80	Police Hospital	38	Male	Urban	married	Private worker		200	Active	Never smoke		No	2007-01-12	2007-01-12	Injection	Yes	No	No	No	No		1.58	59	No	No	No	No	No	No	No	Yes	No	Yes	tramadole	No			No		2010-04-19	Still not Develove AKI		2	6	162	0.8		130	80
80	Police Hospital	38	Male	Urban	married	Private worker		200	Active	Never smoke		No	2007-01-12	2007-01-12	Injection	Yes	No	No	No	No		1.58	59	No	No	No	No	No	No	No	Yes	No	Yes	tramadole	No			No		2010-04-19	Still not Develove AKI		3	12	215	1		120	80
81	Police Hospital	23	Male	Urban	single	Gov't employee		1800	Active	Never smoke		No	2008-04-19	2008-04-19	Injection	Yes	No	No	No	No		1.62	60	No	No	No	No	No	No	No	No	No	No		No			No		2010-04-07	Still not Develove AKI		1	1	160			130	70
81	Police Hospital	23	Male	Urban	single	Gov't employee		1801	Active	Never smoke		No	2008-04-19	2008-04-19	Injection	Yes	No	No	No	No		1.62	60	No	No	No	No	No	No	No	No	No	No		No			No		2010-04-07	Still not Develove AKI		2	6	190			120	70
81	Police Hospital	23	Male	Urban	single	Gov't employee		1802	Active	Never smoke		No	2008-04-19	2008-04-19	Injection	Yes	No	No	No	No		1.62	60	No	No	No	No	No	No	No	No	No	No		No			No		2010-04-07	Still not Develove AKI		3	12	173
81	Police Hospital	23	Male	Urban	single	Gov't employee		1803	Active	Never smoke		No	2008-04-19	2008-04-19	Injection	Yes	No	No	No	No		1.62	60	No	No	No	No	No	No	No	No	No	No		No			No		2010-04-07	Still not Develove AKI		4	18	156
81	Police Hospital	23	Male	Urban	single	Gov't employee		1804	Active	Never smoke		No	2008-04-19	2008-04-19	Injection	Yes	No	No	No	No		1.62	60	No	No	No	No	No	No	No	No	No	No		No			No		2010-04-07	Still not Develove AKI		5	24	210
82	Police Hospital	78	Male	Urban	married	Gov't employee		4500	Inactive	Used to smke		Yes	2006-05-04	2008-05-04	Oral	No	Yes	Yes	No	No		1.62	68	No	No	Yes	No	No	No	No	No	No	Yes	indometacine	Yes	enalapril	5mg	No		2010-04-23	Still not Develove AKI		1	1	151	0.9
82	Police Hospital	78	Male	Urban	married	Gov't employee		4500	Inactive	Used to smke		Yes	2006-05-04	2006-05-04	Oral	No	Yes	Yes	No	No		1.62	68	No	No	Yes	No	No	No	No	No	No	Yes	indometacine	Yes	enalapril	5mg	No		2010-04-23	Still not Develove AKI		2	6	193
82	Police Hospital	78	Male	Urban	married	Gov't employee		4500	Inactive	Used to smke		Yes	2006-05-04	2006-05-04	Oral	No	Yes	Yes	No	No		1.62	68	No	No	Yes	No	No	No	No	No	No	Yes	indometacine	Yes	enalapril	5mg	No		2010-04-23	Still not Develove AKI		3	12	177			130	80
82	Police Hospital	78	Male	Urban	married	Gov't employee		4500	Inactive	Used to smke		Yes	2006-05-04	2006-05-04	Oral	No	Yes	Yes	No	No		1.62	68	No	No	Yes	No	No	No	No	No	No	Yes	indometacine	Yes	enalapril	5mg	No		2010-04-23	Still not Develove AKI		4	18	140			120	100
82	Police Hospital	78	Male	Urban	married	Gov't employee		4500	Inactive	Used to smke		Yes	2006-05-04	2006-05-04	Oral	No	Yes	Yes	No	No		1.62	68	No	No	Yes	No	No	No	No	No	No	Yes	indometacine	Yes	enalapril	5mg	No		2010-04-23	Still not Develove AKI		5	24	140			130	90
82	Police Hospital	78	Male	Urban	married	Gov't employee		4500	Inactive	Used to smke		Yes	2006-05-04	2006-05-04	Oral	No	Yes	Yes	No	No		1.62	68	No	No	Yes	No	No	No	No	No	No	Yes	indometacine	Yes	enalapril	5mg	No		2010-04-23	Still not Develove AKI		6	30	149			120	80
82	Police Hospital	78	Male	Urban	married	Gov't employee		4500	Inactive	Used to smke		Yes	2006-05-04	2006-05-04	Oral	No	Yes	Yes	No	No		1.62	68	No	No	Yes	No	No	No	No	No	No	Yes	indometacine	Yes	enalapril	5mg	No		2010-04-23	Still not Develove AKI		7	36	167			150	80
82	Police Hospital	78	Male	Urban	married	Gov't employee		4500	Inactive	Used to smke		Yes	2006-05-04	2006-05-04	Oral	No	Yes	Yes	No	No		1.62	68	No	No	Yes	No	No	No	No	No	No	Yes	indometacine	Yes	enalapril	5mg	No		2010-04-23	Still not Develove AKI		8	42	157			140	80
82	Police Hospital	78	Male	Urban	married	Gov't employee		4500	Inactive	Used to smke		Yes	2006-05-04	2006-05-04	Oral	No	Yes	Yes	No	No		1.62	68	No	No	Yes	No	No	No	No	No	No	Yes	indometacine	Yes	enalapril	5mg	No		2010-04-23	Still not Develove AKI		9	48	90			120	70
82	Police Hospital	78	Male	Urban	married	Gov't employee		4500	Inactive	Used to smke		Yes	2006-05-04	2006-05-04	Oral	No	Yes	Yes	No	No		1.62	68	No	No	Yes	No	No	No	No	No	No	Yes	indometacine	Yes	enalapril	5mg	No		2010-04-23	Still not Develove AKI		10	56	133			150	80
83	Police Hospital	57	Male	Urban	married	Retired			Active	Never smoke		No	2008-04-01	2008-04-01	Oral	No	Yes	Yes	No	No				No	No	Yes	No	No	No	No	No	No	Yes	pcm	No			Yes	augumentine625mg	2009-05-14	Discontinue FU		1	1	178	0.9		150	80
83	Police Hospital	57	Male	Urban	married	Retired			Active	Never smoke		No	2008-04-01	2008-04-01	Oral	No	Yes	Yes	No	No				No	No	Yes	No	No	No	No	No	No	Yes	pcm	No			Yes	augumentine625mg	2009-05-14	Discontinue FU		2	6	128	0.8		120	80
83	Police Hospital	57	Male	Urban	married	Retired			Active	Never smoke		No	2008-04-01	2008-04-01	Oral	No	Yes	Yes	No	No				No	No	Yes	No	No	No	No	No	No	Yes	pcm	No			Yes	augumentine625mg	2009-05-14	Discontinue FU		3	12	229	0.6		140	80
84	Police Hospital	56	Male	Urban	married	Gov't employee			Active	Currently smoking	10	No	2008-09-30	2008-09-30	Injection	Yes	No	No	Yes	Yes	3			No	No	No	No	No	No	Yes	No	No	No		No			Yes	ceftriaxone 1gm	2010-03-30	Still not Develove AKI		1	1	579	1
84	Police Hospital	56	Male	Urban	married	Gov't employee			Active	Currently smoking	10	No	2008-09-30	2008-09-30	Injection	Yes	No	No	Yes	Yes	3			No	No	No	No	No	No	Yes	No	No	No		No			Yes	ceftriaxone 1gm	2010-03-30	Still not Develove AKI		2	6	260	1		120	70
84	Police Hospital	56	Male	Urban	married	Gov't employee			Active	Currently smoking	10	No	2008-09-30	2008-09-30	Injection	Yes	No	No	Yes	Yes	3			No	No	No	No	No	No	Yes	No	No	No		No			Yes	ceftriaxone 1gm	2010-03-30	Still not Develove AKI		3	12	450	1
84	Police Hospital	56	Male	Urban	married	Gov't employee			Active	Currently smoking	10	No	2008-09-30	2008-09-30	Injection	Yes	No	No	Yes	Yes	3			No	No	No	No	No	No	Yes	No	No	No		No			Yes	ceftriaxone 1gm	2010-03-30	Still not Develove AKI		4	18	114	1
85	Police Hospital	39	Female	Urban	married				Active	Never smoke		No	2007-03-15	2007-05-22	Oral	No	Yes	Yes	No	No				No	No	No	No	No	No	No	No	No	Yes	tramadole	No			Yes	ceftriaxone 1gm	2009-09-03	Discontinue FU		1	1	156	0.5
85	Police Hospital	39	Female	Urban	married				Active	Never smoke		No	2007-03-15	2007-03-15	Oral	No	Yes	Yes	No	No				No	No	No	No	No	No	No	No	No	Yes	tramadole	No			Yes	ceftriaxone 1gm	2009-09-03	Discontinue FU		2	6	203	0.6
85	Police Hospital	39	Female	Urban	married				Active	Never smoke		No	2007-03-15	2007-03-15	Oral	No	Yes	Yes	No	No				No	No	No	No	No	No	No	No	No	Yes	tramadole	No			Yes	ceftriaxone 1gm	2009-09-03	Discontinue FU		3	12	209	0.5
86	Police Hospital	64	Male	Urban	married	Retired	12+2		Active				2007-02-04	2007-03-07	Injection	Yes	No	No	No	No				No	No	Yes	No	No	No	No	No	No	Yes	tramadole	Yes	nifedipine,enverapine	40,10mg	No		2010-04-01	Still not Develove AKI		1	1	108	1.27		150	80
86	Police Hospital	64	Male	Urban	married	Retired	12+2		Active				2007-02-04	2007-02-04	Injection	Yes	No	No	No	No				No	No	Yes	No	No	No	No	No	No	Yes	tramadole	Yes	nifedipine,enverapine	40,10mg	No		2010-04-01	Still not Develove AKI		2	6	110	1.1		140	70
86	Police Hospital	64	Male	Urban	married	Retired	12+2		Active				2007-02-04	2007-02-04	Injection	Yes	No	No	No	No				No	No	Yes	No	No	No	No	No	No	Yes	tramadole	Yes	nifedipine,enverapine	40,10mg	No		2010-04-01	Still not Develove AKI		3	12	114	1.2		140	90
86	Police Hospital	64	Male	Urban	married	Retired	12+2		Active				2007-02-04	2007-02-04	Injection	Yes	No	No	No	No				No	No	Yes	No	No	No	No	No	No	Yes	tramadole	Yes	nifedipine,enverapine	40,10mg	No		2010-04-01	Still not Develove AKI		4	18		0.9		200	85
86	Police Hospital	64	Male	Urban	married	Retired	12+2		Active				2007-02-04	2007-02-04	Injection	Yes	No	No	No	No				No	No	Yes	No	No	No	No	No	No	Yes	tramadole	Yes	nifedipine,enverapine	40,10mg	No		2010-04-01	Still not Develove AKI		5	24	117	1		180	70
86	Police Hospital	64	Male	Urban	married	Retired	12+2		Active				2007-02-04	2007-02-04	Injection	Yes	No	No	No	No				No	No	Yes	No	No	No	No	No	No	Yes	tramadole	Yes	nifedipine,enverapine	40,10mg	No		2010-04-01	Still not Develove AKI		6	30		1		180	70
86	Police Hospital	64	Male	Urban	married	Retired	12+2		Active				2007-02-04	2007-02-04	Injection	Yes	No	No	No	No				No	No	Yes	No	No	No	No	No	No	Yes	tramadole	Yes	nifedipine,enverapine	40,10mg	No		2010-04-01	Still not Develove AKI		7	36	113	0.7		150	80
87	Police Hospital	68	Male	Urban	married	Retired			Active	Never smoke		No	2007-01-08	2007-02-15	Oral	No	Yes	Yes	No	No				No	No	Yes	No	No	No	No	No	No	No		Yes	nifedipine,enverapine	10,20mg	No		2010-04-14	Still not Develove AKI		1	1	78			140	80
87	Police Hospital	68	Male	Urban	married	Retired			Active	Never smoke		No	2007-01-08	2007-01-08	Oral	No	Yes	Yes	No	No				No	No	Yes	No	No	No	No	No	No	No		Yes	nifedipine,enverapine	10,20mg	No		2010-04-14	Still not Develove AKI		2	6	112
87	Police Hospital	68	Male	Urban	married	Retired			Active	Never smoke		No	2007-01-08	2007-01-08	Oral	No	Yes	Yes	No	No				No	No	Yes	No	No	No	No	No	No	No		Yes	nifedipine,enverapine	10,20mg	No		2010-04-14	Still not Develove AKI		3	12	140			120	70
87	Police Hospital	68	Male	Urban	married	Retired			Active	Never smoke		No	2007-01-08	2007-01-08	Oral	No	Yes	Yes	No	No				No	No	Yes	No	No	No	No	No	No	No		Yes	nifedipine,enverapine	10,20mg	No		2010-04-14	Still not Develove AKI		4	18	117			138	67
87	Police Hospital	68	Male	Urban	married	Retired			Active	Never smoke		No	2007-01-08	2007-01-08	Oral	No	Yes	Yes	No	No				No	No	Yes	No	No	No	No	No	No	No		Yes	nifedipine,enverapine	10,20mg	No		2010-04-14	Still not Develove AKI		5	24	130			160	110
87	Police Hospital	68	Male	Urban	married	Retired			Active	Never smoke		No	2007-01-08	2007-01-08	Oral	No	Yes	Yes	No	No				No	No	Yes	No	No	No	No	No	No	No		Yes	nifedipine,enverapine	10,20mg	No		2010-04-14	Still not Develove AKI		6	30	160			155	70
88	Police Hospital	40	Male	Urban	married	Retired			Active	Used to smke		No	2006-12-30	2007-01-13	Oral	No	Yes	Yes	No	Yes	1			No	No	No	No	No	No	No	No	Yes	Yes	diclofenac	No			Yes	ciprofloxacine1gm	2008-04-22	Discontinue FU		1	1	500			110	80
88	Police Hospital	40	Male	Urban	married	Retired			Active	Used to smke		No	2006-12-30	2006-12-30	Oral	No	Yes	Yes	No	Yes	1			No	No	No	No	No	No	No	No	Yes	Yes	diclofenac	No			Yes	ciprofloxacine1gm	2008-04-22	Discontinue FU		2	6	175
88	Police Hospital	40	Male	Urban	married	Retired			Active	Used to smke		No	2006-12-30	2006-12-30	Oral	No	Yes	Yes	No	Yes	1			No	No	No	No	No	No	No	No	Yes	Yes	diclofenac	No			Yes	ciprofloxacine1gm	2008-04-22	Discontinue FU		3	12	151
89	Police Hospital	55	Female	Urban	married	Gov't employee		4000	Active	Never smoke		No	2007-01-16	2007-01-16	Oral	No	Yes	Yes	No	No		1.68	70	No	No	No	No	No	No	No	Yes	Yes	Yes	tramadole	No			Yes	ceftriaxone 1gm	2010-04-04	Still not Develove AKI		1	1	116			120	70
89	Police Hospital	55	Female	Urban	married	Gov't employee		4000	Active	Never smoke		No	2007-01-16	2007-01-16	Oral	No	Yes	Yes	No	No		1.68	70	No	No	No	No	No	No	No	Yes	Yes	Yes	tramadole	No			Yes	ceftriaxone 1gm	2010-04-04	Still not Develove AKI		2	6	120			110	70
89	Police Hospital	55	Female	Urban	married	Gov't employee		4000	Active	Never smoke		No	2007-01-16	2007-01-16	Oral	No	Yes	Yes	No	No		1.68	70	No	No	No	No	No	No	No	Yes	Yes	Yes	tramadole	No			Yes	ceftriaxone 1gm	2010-04-04	Still not Develove AKI		3	12	128			130	80
89	Police Hospital	55	Female	Urban	married	Gov't employee		4000	Active	Never smoke		No	2007-01-16	2007-01-16	Oral	No	Yes	Yes	No	No		1.68	70	No	No	No	No	No	No	No	Yes	Yes	Yes	tramadole	No			Yes	ceftriaxone 1gm	2010-04-04	Still not Develove AKI		4	18	128			100	80
89	Police Hospital	55	Female	Urban	married	Gov't employee		4000	Active	Never smoke		No	2007-01-16	2007-01-16	Oral	No	Yes	Yes	No	No		1.68	70	No	No	No	No	No	No	No	Yes	Yes	Yes	tramadole	No			Yes	ceftriaxone 1gm	2010-04-04	Still not Develove AKI		5	24	112			110	80
89	Police Hospital	55	Female	Urban	married	Gov't employee		4000	Active	Never smoke		No	2007-01-16	2007-01-16	Oral	No	Yes	Yes	No	No		1.68	70	No	No	No	No	No	No	No	Yes	Yes	Yes	tramadole	No			Yes	ceftriaxone 1gm	2010-04-04	Still not Develove AKI		6	30	134			130	70
89	Police Hospital	55	Female	Urban	married	Gov't employee		4000	Active	Never smoke		No	2007-01-16	2007-01-16	Oral	No	Yes	Yes	No	No		1.68	70	No	No	No	No	No	No	No	Yes	Yes	Yes	tramadole	No			Yes	ceftriaxone 1gm	2010-04-04	Still not Develove AKI		7	36	116			120	70
90	Police Hospital	51	Male	Urban	married	Gov't employee		4500	Active	Never smoke		No	2008-02-08	2008-02-08	Oral	No	Yes	Yes	No	No		1.64	68	No	No	Yes	No	No	No	No	No	No	Yes	ASA	Yes	atenolol, enverapine	50,5mg	Yes	ceftriaxone 1gm	2010-04-13	Still not Develove AKI		1	1	98			150	100
90	Police Hospital	51	Male	Urban	married	Gov't employee		4500	Active	Never smoke		No	2008-02-08	2008-02-08	Oral	No	Yes	Yes	No	No		1.64	68	No	No	Yes	No	No	No	No	No	No	Yes	ASA	Yes	atenolol, enverapine	50,5mg	Yes	ceftriaxone 1gm	2010-04-13	Still not Develove AKI		2	6	98			150	100
90	Police Hospital	51	Male	Urban	married	Gov't employee		4500	Active	Never smoke		No	2008-02-08	2008-02-08	Oral	No	Yes	Yes	No	No		1.64	68	No	No	Yes	No	No	No	No	No	No	Yes	ASA	Yes	atenolol, enverapine	50,5mg	Yes	ceftriaxone 1gm	2010-04-13	Still not Develove AKI		3	12	100			130	90
90	Police Hospital	51	Male	Urban	married	Gov't employee		4500	Active	Never smoke		No	2008-02-08	2008-02-08	Oral	No	Yes	Yes	No	No		1.64	68	No	No	Yes	No	No	No	No	No	No	Yes	ASA	Yes	atenolol, enverapine	50,5mg	Yes	ceftriaxone 1gm	2010-04-13	Still not Develove AKI		4	18	102			140	90
90	Police Hospital	51	Male	Urban	married	Gov't employee		4500	Active	Never smoke		No	2008-02-08	2008-02-08	Oral	No	Yes	Yes	No	No		1.64	68	No	No	Yes	No	No	No	No	No	No	Yes	ASA	Yes	atenolol, enverapine	50,5mg	Yes	ceftriaxone 1gm	2010-04-13	Still not Develove AKI		5	24	80			150	90
91	Police Hospital	67	Male	Urban	married	Gov't employee		2500	Inactive	Currently smoking	10	Yes	2007-01-30	2007-01-30	Oral	No	Yes	Yes	Yes	No		1.64	68	No	No	Yes	No	No	No	No	No	No	No		Yes	enverapine,nifedipine	10,40mg	No		2010-04-20	Develop AKI		1	1	311	0.9		190	90
91	Police Hospital	67	Male	Urban	married	Gov't employee		2500	Inactive	Currently smoking	10	Yes	2007-01-30	2007-01-30	Oral	No	Yes	Yes	Yes	No		1.64	68	No	No	Yes	No	No	No	No	No	No	No		Yes	enverapine,nifedipine	10,40mg	No		2010-04-20	Develop AKI		2	6	240	0.6		180	100
91	Police Hospital	67	Male	Urban	married	Gov't employee		2500	Inactive	Currently smoking	10	Yes	2007-01-30	2007-01-30	Oral	No	Yes	Yes	Yes	No		1.64	68	No	No	Yes	No	No	No	No	No	No	No		Yes	enverapine,nifedipine	10,40mg	No		2010-04-20	Develop AKI		3	12	135	0.9		160	90
91	Police Hospital	67	Male	Urban	married	Gov't employee		2500	Inactive	Currently smoking	10	Yes	2007-01-30	2007-01-30	Oral	No	Yes	Yes	Yes	No		1.64	68	No	No	Yes	No	No	No	No	No	No	No		Yes	enverapine,nifedipine	10,40mg	No		2010-04-20	Develop AKI		4	18	141	1.2		160	90
91	Police Hospital	67	Male	Urban	married	Gov't employee		2500	Inactive	Currently smoking	10	Yes	2007-01-30	2007-01-30	Oral	No	Yes	Yes	Yes	No		1.64	68	No	No	Yes	No	No	No	No	No	No	No		Yes	enverapine,nifedipine	10,40mg	No		2010-04-20	Develop AKI		5	24	150	0.9		190	80
91	Police Hospital	67	Male	Urban	married	Gov't employee		2500	Inactive	Currently smoking	10	Yes	2007-01-30	2007-01-30	Oral	No	Yes	Yes	Yes	No		1.64	68	No	No	Yes	No	No	No	No	No	No	No		Yes	enverapine,nifedipine	10,40mg	No		2010-04-20	Develop AKI		6	30	161	1.1		170	80
91	Police Hospital	67	Male	Urban	married	Gov't employee		2500	Inactive	Currently smoking	10	Yes	2007-01-30	2007-01-30	Oral	No	Yes	Yes	Yes	No		1.64	68	No	No	Yes	No	No	No	No	No	No	No		Yes	enverapine,nifedipine	10,40mg	No		2010-04-20	Develop AKI		7	36	130	1.1		160	100
91	Police Hospital	67	Male	Urban	married	Gov't employee		2500	Inactive	Currently smoking	10	Yes	2007-01-30	2007-01-30	Oral	No	Yes	Yes	Yes	No		1.64	68	No	No	Yes	No	No	No	No	No	No	No		Yes	enverapine,nifedipine	10,40mg	No		2010-04-20	Develop AKI		8	42	120	2.4		150	90
92	Police Hospital	65	Male	Urban	married	Gov't employee		4500	Active	Used to smke	4	No	2007-04-20	2007-04-20	Oral	No	Yes	Yes	Yes	No		1.68	70	No	No	Yes	No	No	No	No	No	No	Yes	diclofenac	Yes	nifedipine	40mg	Yes	amoxicilline 1gm	2010-04-06	Still not Develove AKI		1	1	176			170	70
92	Police Hospital	65	Male	Urban	married	Gov't employee		4500	Active	Used to smke	4	No	2007-04-20	2007-04-20	Oral	No	Yes	Yes	Yes	No		1.68	70	No	No	Yes	No	No	No	No	No	No	Yes	diclofenac	Yes	nifedipine	40mg	Yes	amoxicilline 1gm	2010-04-06	Still not Develove AKI		2	6	180			160	60
92	Police Hospital	65	Male	Urban	married	Gov't employee		4500	Active	Used to smke	4	No	2007-04-20	2007-04-20	Oral	No	Yes	Yes	Yes	No		1.68	70	No	No	Yes	No	No	No	No	No	No	Yes	diclofenac	Yes	nifedipine	40mg	Yes	amoxicilline 1gm	2010-04-06	Still not Develove AKI		3	12	144			160	80
92	Police Hospital	65	Male	Urban	married	Gov't employee		4500	Active	Used to smke	4	No	2007-04-20	2007-04-20	Oral	No	Yes	Yes	Yes	No		1.68	70	No	No	Yes	No	No	No	No	No	No	Yes	diclofenac	Yes	nifedipine	40mg	Yes	amoxicilline 1gm	2010-04-06	Still not Develove AKI		4	18	152			160	70
92	Police Hospital	65	Male	Urban	married	Gov't employee		4500	Active	Used to smke	4	No	2007-04-20	2007-04-20	Oral	No	Yes	Yes	Yes	No		1.68	70	No	No	Yes	No	No	No	No	No	No	Yes	diclofenac	Yes	nifedipine	40mg	Yes	amoxicilline 1gm	2010-04-06	Still not Develove AKI		5	24	120			170	80
92	Police Hospital	65	Male	Urban	married	Gov't employee		4500	Active	Used to smke	4	No	2007-04-20	2007-04-20	Oral	No	Yes	Yes	Yes	No		1.68	70	No	No	Yes	No	No	No	No	No	No	Yes	diclofenac	Yes	nifedipine	40mg	Yes	amoxicilline 1gm	2010-04-06	Still not Develove AKI		6	30	121			130	80
92	Police Hospital	65	Male	Urban	married	Gov't employee		4500	Active	Used to smke	4	No	2007-04-20	2007-04-20	Oral	No	Yes	Yes	Yes	No		1.68	70	No	No	Yes	No	No	No	No	No	No	Yes	diclofenac	Yes	nifedipine	40mg	Yes	amoxicilline 1gm	2010-04-06	Still not Develove AKI		7	36	149			140	110
93	Police Hospital	67	Male	Urban	married	Gov't employee		2000	Active	Never smoke		No	2008-06-01	2008-06-01	Oral	No	Yes	Yes	Yes	No		1.65	62	No	No	No	No	No	No	No	No	No	Yes	diclofenac	No			Yes	amoxicilline 1gm	2010-04-11	Still not Develove AKI		1	1	256			120	60
93	Police Hospital	67	Male	Urban	married	Gov't employee		2000	Active	Never smoke		No	2008-06-01	2008-06-01	Oral	No	Yes	Yes	Yes	No		1.65	62	No	No	No	No	No	No	No	No	No	Yes	diclofenac	No			Yes	amoxicilline 1gm	2010-04-11	Still not Develove AKI		2	6	166			120	60
93	Police Hospital	67	Male	Urban	married	Gov't employee		2000	Active	Never smoke		No	2008-06-01	2008-06-01	Oral	No	Yes	Yes	Yes	No		1.65	62	No	No	No	No	No	No	No	No	No	Yes	diclofenac	No			Yes	amoxicilline 1gm	2010-04-11	Still not Develove AKI		3	12	214			160	80
93	Police Hospital	67	Male	Urban	married	Gov't employee		2000	Active	Never smoke		No	2008-06-01	2008-06-01	Oral	No	Yes	Yes	Yes	No		1.65	62	No	No	No	No	No	No	No	No	No	Yes	diclofenac	No			Yes	amoxicilline 1gm	2010-04-11	Still not Develove AKI		4	18	132			140	60
93	Police Hospital	67	Male	Urban	married	Gov't employee		2000	Active	Never smoke		No	2008-06-01	2008-06-01	Oral	No	Yes	Yes	Yes	No		1.65	62	No	No	No	No	No	No	No	No	No	Yes	diclofenac	No			Yes	amoxicilline 1gm	2010-04-11	Still not Develove AKI		5	24	89			120	80
94	Police Hospital	41	Male	Urban	married	Gov't employee		4500	Active	Never smoke		No	2008-09-02	2008-09-02	Oral	No	Yes	Yes	Yes	No		1.65	63	No	No	No	No	No	No	No	No	No	Yes	ASA	No			No		2010-04-16	Still not Develove AKI		1	1	283			90	60
94	Police Hospital	41	Male	Urban	married	Gov't employee		4500	Active	Never smoke		No	2008-09-02	2008-09-02	Oral	No	Yes	Yes	Yes	No		1.65	63	No	No	No	No	No	No	No	No	No	Yes	ASA	No			No		2010-04-16	Still not Develove AKI		2	6	125			100	60
94	Police Hospital	41	Male	Urban	married	Gov't employee		4500	Active	Never smoke		No	2008-09-02	2008-09-02	Oral	No	Yes	Yes	Yes	No		1.65	63	No	No	No	No	No	No	No	No	No	Yes	ASA	No			No		2010-04-16	Still not Develove AKI		3	12	140			100	80
94	Police Hospital	41	Male	Urban	married	Gov't employee		4500	Active	Never smoke		No	2008-09-02	2008-09-02	Oral	No	Yes	Yes	Yes	No		1.65	63	No	No	No	No	No	No	No	No	No	Yes	ASA	No			No		2010-04-16	Still not Develove AKI		4	18	207			90	80
95	Police Hospital	65	Male	Urban	married	Gov't employee		2500	Active	Never smoke		No	2008-05-27	2008-05-27	Oral	No	Yes	Yes	Yes	No		1.68	68	Yes	No	No	No	No	No	No	No	No	Yes	ASA	No			No		2010-04-14	Still not Develove AKI		1	1	265			120	70
95	Police Hospital	65	Male	Urban	married	Gov't employee		2500	Active	Never smoke		No	2008-05-27	2008-05-27	Oral	No	Yes	Yes	Yes	No		1.68	68	Yes	No	No	No	No	No	No	No	No	Yes	ASA	No			No		2010-04-14	Still not Develove AKI		2	6	217			120	70
95	Police Hospital	65	Male	Urban	married	Gov't employee		2500	Active	Never smoke		No	2008-05-27	2008-05-27	Oral	No	Yes	Yes	Yes	No		1.68	68	Yes	No	No	No	No	No	No	No	No	Yes	ASA	No			No		2010-04-14	Still not Develove AKI		3	12	180			130	60
95	Police Hospital	65	Male	Urban	married	Gov't employee		2500	Active	Never smoke		No	2008-05-27	2008-05-27	Oral	No	Yes	Yes	Yes	No		1.68	68	Yes	No	No	No	No	No	No	No	No	Yes	ASA	No			No		2010-04-14	Still not Develove AKI		4	18	173			110	80
95	Police Hospital	65	Male	Urban	married	Gov't employee		2500	Active	Never smoke		No	2008-05-27	2008-05-27	Oral	No	Yes	Yes	Yes	No		1.68	68	Yes	No	No	No	No	No	No	No	No	Yes	ASA	No			No		2010-04-14	Still not Develove AKI		5	24	168			120	80
96	Police Hospital	66	Male	Urban	married	Gov't employee	8		Active	Never smoke		No	2007-02-22	2007-02-22	Oral	No	Yes	Yes	Yes	No		1.64	70	No	No	No	No	No	No	No	No	No	Yes	ASA	No			Yes	ceftriaxone 1gm	2010-04-13	Still not Develove AKI		1	1	100			120	80
96	Police Hospital	66	Male	Urban	married	Gov't employee			Active	Never smoke		No	2007-02-22	2007-02-22	Oral	No	Yes	Yes	Yes	No		1.64	70	No	No	No	No	No	No	No	No	No	Yes	ASA	No			Yes	ceftriaxone 1gm	2010-04-13	Still not Develove AKI		2	6	320			118	77
96	Police Hospital	66	Male	Urban	married	Gov't employee			Active	Never smoke		No	2007-02-22	2007-02-22	Oral	No	Yes	Yes	Yes	No		1.64	70	No	No	No	No	No	No	No	No	No	Yes	ASA	No			Yes	ceftriaxone 1gm	2010-04-13	Still not Develove AKI		3	12	145			120	70
96	Police Hospital	66	Male	Urban	married	Gov't employee			Active	Never smoke		No	2007-02-22	2007-02-22	Oral	No	Yes	Yes	Yes	No		1.64	70	No	No	No	No	No	No	No	No	No	Yes	ASA	No			Yes	ceftriaxone 1gm	2010-04-13	Still not Develove AKI		4	18	79			130	70
96	Police Hospital	66	Male	Urban	married	Gov't employee			Active	Never smoke		No	2007-02-22	2007-02-22	Oral	No	Yes	Yes	Yes	No		1.64	70	No	No	No	No	No	No	No	No	No	Yes	ASA	No			Yes	ceftriaxone 1gm	2010-04-13	Still not Develove AKI		5	24	145			120	70
96	Police Hospital	66	Male	Urban	married	Gov't employee			Active	Never smoke		No	2007-02-22	2007-02-22	Oral	No	Yes	Yes	Yes	No		1.64	70	No	No	No	No	No	No	No	No	No	Yes	ASA	No			Yes	ceftriaxone 1gm	2010-04-13	Still not Develove AKI		6	30	143			110	70
96	Police Hospital	66	Male	Urban	married	Gov't employee			Active	Never smoke		No	2007-02-22	2007-02-22	Oral	No	Yes	Yes	Yes	No		1.64	70	No	No	No	No	No	No	No	No	No	Yes	ASA	No			Yes	ceftriaxone 1gm	2010-04-13	Still not Develove AKI		7	36	129			110	80
97	Police Hospital	56	Male	Urban	married	Gov't employee	12	3600	Active	Never smoke		No	2009-07-15	2009-07-15	Oral	No	Yes	Yes	Yes	No		1.58	60	No	No	No	No	No	No	No	No	No	Yes	tramadole	Yes	enverapine	5	Yes	ceftriaxone 1gm	2010-02-05	Still not Develove AKI		1	1	105			135	90
97	Police Hospital	56	Male	Urban	married	Gov't employee	12	3600	Active	Never smoke		No	2009-07-15	2009-07-15	Oral	No	Yes	Yes	Yes	No		1.58	60	No	No	No	No	No	No	No	No	No	Yes	tramadole	Yes	enverapine	6	Yes	ceftriaxone 1gm	2010-02-05	Still not Develove AKI		2	6	108			110	70
98	Police Hospital	28	Male	Urban	married	Gov't employee	8	2500	Active	Never smoke		No	2007-03-15	2007-03-15	Oral	Yes	Yes	Yes	No	No		1.61	60	No	No	No	No	No	No	No	No	No	No		No			No		2010-04-19	Still not Develove AKI		1	1	160			110	70
98	Police Hospital	28	Male	Urban	married	Gov't employee	8	2500	Active	Never smoke		No	2007-03-15	2007-03-15	Oral	Yes	Yes	Yes	No	No		1.61	60	No	No	No	No	No	No	No	No	No	No		No			No		2010-04-19	Still not Develove AKI		2	6	87			100	70
98	Police Hospital	28	Male	Urban	married	Gov't employee	8	2500	Active	Never smoke		No	2007-03-15	2007-03-15	Oral	Yes	Yes	Yes	No	No		1.61	60	No	No	No	No	No	No	No	No	No	No		No			No		2010-04-19	Still not Develove AKI		3	12	178			110	80
98	Police Hospital	28	Male	Urban	married	Gov't employee	8	2500	Active	Never smoke		No	2007-03-15	2007-03-15	Oral	Yes	Yes	Yes	No	No		1.61	60	No	No	No	No	No	No	No	No	No	No		No			No		2010-04-19	Still not Develove AKI		4	18	192			100	70
98	Police Hospital	28	Male	Urban	married	Gov't employee	8	2500	Active	Never smoke		No	2007-03-15	2007-03-15	Oral	Yes	Yes	Yes	No	No		1.61	60	No	No	No	No	No	No	No	No	No	No		No			No		2010-04-19	Still not Develove AKI		5	24	75			110	70
98	Police Hospital	28	Male	Urban	married	Gov't employee	8	2500	Active	Never smoke		No	2007-03-15	2007-03-15	Oral	Yes	Yes	Yes	No	No		1.61	60	No	No	No	No	No	No	No	No	No	No		No			No		2010-04-19	Still not Develove AKI		6	30	192			120	80
98	Police Hospital	28	Male	Urban	married	Gov't employee	8	2500	Active	Never smoke		No	2007-03-15	2007-03-15	Oral	Yes	Yes	Yes	No	No		1.61	60	No	No	No	No	No	No	No	No	No	No		No			No		2010-04-19	Still not Develove AKI		7	36	75			110	70
98	Police Hospital	28	Male	Urban	married	Gov't employee	8	2500	Active	Never smoke		No	2007-03-15	2007-03-15	Oral	No	Yes	Yes	No	No		1.61	60	No	No	No	No	No	No	No	No	No	No		No			No		2010-04-19	Still not Develove AKI		8	42	94			100	70
99	Police Hospital	50	Female	Urban	married	Gov't employee	10	3000	Active	Never smoke		No	2007-01-16	2007-01-16	Injection	Yes	No	No	No	No		1.55	60	No	No	Yes	No	No	No	No	No	Yes	Yes	ASA	Yes	nifedipine	20mg	Yes	amoxicilline 1gm	2010-04-22	Still not Develove AKI		1	1	180
99	Police Hospital	50	Female	Urban	married	Gov't employee	10	3000	Active	Never smoke		No	2007-01-16	2007-01-16	Injection	Yes	No	No	No	No		1.55	60	No	No	Yes	No	No	No	No	No	Yes	Yes	ASA	Yes	nifedipine	20mg	Yes	amoxicilline 1gm	2010-04-22	Still not Develove AKI		2	6	145
99	Police Hospital	50	Female	Urban	married	Gov't employee	10	3000	Active	Never smoke		No	2007-01-16	2007-01-16	Injection	Yes	No	No	No	No		1.55	60	No	No	Yes	No	No	No	No	No	Yes	Yes	ASA	Yes	nifedipine	20mg	Yes	amoxicilline 1gm	2010-04-22	Still not Develove AKI		3	12	163
99	Police Hospital	50	Female	Urban	married	Gov't employee	10	3000	Active	Never smoke		No	2007-01-16	2007-01-16	Injection	Yes	No	No	No	No		1.55	60	No	No	Yes	No	No	No	No	No	Yes	Yes	ASA	Yes	nifedipine	20mg	Yes	amoxicilline 1gm	2010-04-22	Still not Develove AKI		4	18	170
99	Police Hospital	50	Female	Urban	married	Gov't employee	10	3000	Active	Never smoke		No	2007-01-16	2007-01-16	Injection	Yes	No	No	No	No		1.55	60	No	No	Yes	No	No	No	No	No	Yes	Yes	ASA	Yes	nifedipine	20mg	Yes	amoxicilline 1gm	2010-04-22	Still not Develove AKI		5	24	144
99	Police Hospital	50	Female	Urban	married	Gov't employee	10	3000	Active	Never smoke		No	2007-01-16	2007-01-16	Injection	Yes	No	No	No	No		1.55	60	No	No	Yes	No	No	No	No	No	Yes	Yes	ASA	Yes	nifedipine	20mg	Yes	amoxicilline 1gm	2010-04-22	Still not Develove AKI		6	30	188
99	Police Hospital	50	Female	Urban	married	Gov't employee	10	3000	Active	Never smoke		No	2007-01-16	2007-01-16	Injection	Yes	No	No	No	No		1.55	60	No	No	Yes	No	No	No	No	No	Yes	Yes	ASA	Yes	nifedipine	20mg	Yes	amoxicilline 1gm	2010-04-22	Still not Develove AKI		7	36	117
99	Police Hospital	50	Female	Urban	married	Gov't employee	10	3000	Active	Never smoke		No	2007-01-16	2007-01-16	Injection	Yes	No	No	No	No		1.55	60	No	No	Yes	No	No	No	No	No	Yes	Yes	ASA	Yes	nifedipine	20mg	Yes	amoxicilline 1gm	2010-04-22	Still not Develove AKI		8	42	156
100	Police Hospital	54	Male	Urban	married	Gov't employee		2000	Active	Never smoke		No	2008-09-30	2008-09-30	Injection	Yes	No	No	No	Yes	5	1.65	63	No	No	No	No	No	No	No	No	No	No		No			No		2010-04-16	Still not Develove AKI		1	1	473		1	100	80
100	Police Hospital	54	Male	Urban	married	Gov't employee		2000	Active	Never smoke		No	2008-09-30	2008-09-30	Injection	Yes	No	No	No	Yes	5	1.65	63	No	No	No	No	No	No	No	No	No	No		No			No		2010-04-16	Still not Develove AKI		2	6	373		1	110	70
100	Police Hospital	54	Male	Urban	married	Gov't employee		2000	Active	Never smoke		No	2008-09-30	2008-09-30	Injection	Yes	No	No	No	Yes	5	1.65	63	No	No	No	No	No	No	No	No	No	No		No			No		2010-04-16	Still not Develove AKI		3	12	293			100	70
100	Police Hospital	54	Male	Urban	married	Gov't employee		2000	Active	Never smoke		No	2008-09-30	2008-09-30	Injection	Yes	No	No	No	Yes	5	1.65	63	No	No	No	No	No	No	No	No	No	No		No			No		2010-04-16	Still not Develove AKI		4	18	468			120	70
101	Police Hospital	53	Male	Urban	married	Gov't employee		5000	Active	Never smoke		No	2007-03-01	2007-03-01	Oral	No	Yes	Yes	No	No		1.65	67	No	No	Yes	No	No	No	No	No	No	No		Yes	enverapine	5mg	No		2010-04-12	Still not Develove AKI		1	1	150	1		140	80
101	Police Hospital	48	Male	Urban	married	Gov't employee		5000	Active	Never smoke		No	2007-03-01	2007-03-01	Oral	No	Yes	Yes	No	No		1.65	67	No	No	Yes	No	No	No	No	No	No	No		Yes	enverapine	5mg	No		2010-04-12	Still not Develove AKI		2	6	144	0.9		110	70
101	Police Hospital	48	Male	Urban	married	Gov't employee		5000	Active	Never smoke		No	2007-03-01	2007-03-01	Oral	No	Yes	Yes	No	No		1.65	67	No	No	Yes	No	No	No	No	No	No	No		Yes	enverapine	5mg	No		2010-04-12	Still not Develove AKI		3	12	133	0.9		130	90
101	Police Hospital	48	Male	Urban	married	Gov't employee		5000	Active	Never smoke		No	2007-03-01	2007-03-01	Oral	No	Yes	Yes	No	No		1.65	67	No	No	Yes	No	No	No	No	No	No	No		Yes	enverapine	5mg	No		2010-04-12	Still not Develove AKI		4	18	151	0.9		150	90
101	Police Hospital	48	Male	Urban	married	Gov't employee		5000	Active	Never smoke		No	2007-03-01	2007-03-01	Oral	No	Yes	Yes	No	No		1.65	67	No	No	Yes	No	No	No	No	No	No	No		Yes	enverapine	5mg	No		2010-04-12	Still not Develove AKI		5	24	145	0.8		150	90
101	Police Hospital	48	Male	Urban	married	Gov't employee		5000	Active	Never smoke		No	2007-03-01	2007-03-01	Oral	No	Yes	Yes	No	No		1.65	67	No	No	Yes	No	No	No	No	No	No	No		Yes	enverapine	5mg	No		2010-04-12	Still not Develove AKI		6	30	121	0.8		130	90
101	Police Hospital	48	Male	Urban	married	Gov't employee		5000	Active	Never smoke		No	2007-03-01	2007-03-01	Oral	No	Yes	Yes	No	No		1.65	67	No	No	Yes	No	No	No	No	No	No	No		Yes	enverapine	5mg	No		2010-04-12	Still not Develove AKI		7	36	132	0.8		110	80
102	Police Hospital	73	Male	Urban	married	Gov't employee	12	4000	Active	Never smoke		No	2006-02-04	2006-02-04	Oral	No	Yes	Yes	Yes	No		1.65	75	No	No	Yes	Yes	No	No	No	No	No	Yes	ASA	Yes	Spirolactone	25mg	Yes	ceftriaxone 1gm	2010-04-20	Still not Develove AKI		1	1	219	0.9		130	80
102	Police Hospital	73	Male	Urban	married	Gov't employee	12	4000	Active	Never smoke		No	2006-02-04	2006-02-04	Oral	No	Yes	Yes	Yes	No		1.65	75	No	No	Yes	Yes	No	No	No	No	No	Yes	ASA	Yes	Spirolactone	25mg	Yes	ceftriaxone 1gm	2010-04-20	Still not Develove AKI		2	6	124	0.8		130	70
102	Police Hospital	73	Male	Urban	married	Gov't employee	12	4000	Active	Never smoke		No	2006-02-04	2006-02-04	Oral	No	Yes	Yes	Yes	No		1.65	75	No	No	Yes	Yes	No	No	No	No	No	Yes	ASA	Yes	Spirolactone	25mg	Yes	ceftriaxone 1gm	2010-04-20	Still not Develove AKI		3	12	234	0.8		140	70
102	Police Hospital	73	Male	Urban	married	Gov't employee	12	4000	Active	Never smoke		No	2006-02-04	2006-02-04	Oral	No	Yes	Yes	Yes	No		1.65	75	No	No	Yes	Yes	No	No	No	No	No	Yes	ASA	Yes	Spirolactone	25mg	Yes	ceftriaxone 1gm	2010-04-20	Still not Develove AKI		4	18	229	0.9		110	90
102	Police Hospital	73	Male	Urban	married	Gov't employee	12	4000	Active	Never smoke		No	2006-02-04	2006-02-04	Oral	No	Yes	Yes	Yes	No		1.65	75	No	No	Yes	Yes	No	No	No	No	No	Yes	ASA	Yes	Spirolactone	25mg	Yes	ceftriaxone 1gm	2010-04-20	Still not Develove AKI		5	24	105	0.7		100	80
102	Police Hospital	73	Male	Urban	married	Gov't employee	12	4000	Active	Never smoke		No	2006-02-04	2006-02-04	Oral	No	Yes	Yes	Yes	No		1.65	75	No	No	Yes	Yes	No	No	No	No	No	Yes	ASA	Yes	Spirolactone	25mg	Yes	ceftriaxone 1gm	2010-04-20	Still not Develove AKI		6	30	92	0.9		110	70
102	Police Hospital	73	Male	Urban	married	Gov't employee	12	4000	Active	Never smoke		No	2006-02-04	2006-02-04	Oral	No	Yes	Yes	Yes	No		1.65	75	No	No	Yes	Yes	No	No	No	No	No	Yes	ASA	Yes	Spirolactone	25mg	Yes	ceftriaxone 1gm	2010-04-20	Still not Develove AKI		7	36	81	0.9		100	70
102	Police Hospital	73	Male	Urban	married	Gov't employee	12	4000	Active	Never smoke		No	2006-02-04	2006-02-04	Oral	No	Yes	Yes	Yes	No		1.65	75	No	No	Yes	Yes	No	No	No	No	No	Yes	ASA	Yes	Spirolactone	25mg	Yes	ceftriaxone 1gm	2010-04-20	Still not Develove AKI		8	42	89	0.8		110	130
102	Police Hospital	73	Male	Urban	married	Gov't employee	12	4000	Active	Never smoke		No	2006-02-04	2006-02-04	Oral	No	Yes	Yes	Yes	No		1.65	75	No	No	Yes	Yes	No	No	No	No	No	Yes	ASA	Yes	Spirolactone	25mg	Yes	ceftriaxone 1gm	2010-04-20	Still not Develove AKI		9	48	186	0.9		140	140
103	Police Hospital	33	Male	Urban	married	Gov't employee		2500	Active	Never smoke		No	2009-01-26	2009-01-26	Oral	No	Yes	Yes	Yes	No		1.65	75	No	No	Yes	No	No	No	No	No	No	Yes	ASA	Yes	atenolol	25mg	No		2010-04-16	Still not Develove AKI		1	1	256			120	80
103	Police Hospital	33	Male	Urban	married	Gov't employee		2500	Active	Never smoke		No	2009-01-26	2009-01-26	Oral	No	Yes	Yes	Yes	No		1.65	75	No	No	Yes	No	No	No	No	No	No	Yes	ASA	Yes	atenolol	25mg	No		2010-04-16	Still not Develove AKI		2	6	146			140	70
103	Police Hospital	33	Male	Urban	married	Gov't employee		2500	Active	Never smoke		No	2009-01-26	2009-01-26	Oral	No	Yes	Yes	Yes	No		1.65	75	No	No	Yes	No	No	No	No	No	No	Yes	ASA	Yes	atenolol	25mg	No		2010-04-16	Still not Develove AKI		3	12	150			150	90
104	Police Hospital	52	Male	Urban	married	Gov't employee	12	5000	Active	Never smoke		No	2007-02-12	2007-02-12	Oral	No	Yes	Yes	Yes	No		1.64	68	No	No	Yes	No	No	No	No	No	No	Yes	ASA	Yes	enalapril	5mg	Yes	ceftriaxone 1gm	2010-04-11	Still not Develove AKI		1	1	129			130	70
104	Police Hospital	52	Male	Urban	married	Gov't employee	12	5000	Active	Never smoke		No	2007-02-12	2007-02-12	Oral	No	Yes	Yes	Yes	No		1.64	68	No	No	Yes	No	No	No	No	No	No	Yes	ASA	Yes	enalapril	5mg	Yes	ceftriaxone 1gm	2010-04-11	Still not Develove AKI		2	6	180			170	100
104	Police Hospital	52	Male	Urban	married	Gov't employee	12	5000	Active	Never smoke		No	2007-02-12	2007-02-12	Oral	No	Yes	Yes	Yes	No		1.64	68	No	No	Yes	No	No	No	No	No	No	Yes	ASA	Yes	enalapril	5mg	Yes	ceftriaxone 1gm	2010-04-11	Still not Develove AKI		3	12	192			160	90
104	Police Hospital	52	Male	Urban	married	Gov't employee	12	5000	Active	Never smoke		No	2007-02-12	2007-02-12	Oral	No	Yes	Yes	Yes	No		1.64	68	No	No	Yes	No	No	No	No	No	No	Yes	ASA	Yes	enalapril	5mg	Yes	ceftriaxone 1gm	2010-04-11	Still not Develove AKI		4	18	180			150	100
104	Police Hospital	52	Male	Urban	married	Gov't employee	12	5000	Active	Never smoke		No	2007-02-12	2007-02-12	Oral	No	Yes	Yes	Yes	No		1.64	68	No	No	Yes	No	No	No	No	No	No	Yes	ASA	Yes	enalapril	5mg	Yes	ceftriaxone 1gm	2010-04-11	Still not Develove AKI		5	24	180			140	80
104	Police Hospital	52	Male	Urban	married	Gov't employee	12	5000	Active	Never smoke		No	2007-02-12	2007-02-12	Oral	No	Yes	Yes	Yes	No		1.64	68	No	No	Yes	No	No	No	No	No	No	Yes	ASA	Yes	enalapril	5mg	Yes	ceftriaxone 1gm	2010-04-11	Still not Develove AKI		6	30	177			120	80
104	Police Hospital	52	Male	Urban	married	Gov't employee	12	5000	Active	Never smoke		No	2007-02-12	2007-02-12	Oral	No	Yes	Yes	Yes	No		1.64	68	No	No	Yes	No	No	No	No	No	No	Yes	ASA	Yes	enalapril	5mg	Yes	ceftriaxone 1gm	2010-04-11	Still not Develove AKI		7	42	180			140	80
105	Police Hospital	56	Male	Urban	married	Gov't employee		4000	Active	Never smoke		No	2009-04-05	2009-04-05	Oral	No	Yes	Yes	No	No		1.64	68	No	No	No	No	No	No	No	No	No	Yes	ASA	No			No		2010-04-13	Still not Develove AKI		1	1	128			120	70
105	Police Hospital	56	Male	Urban	married	Gov't employee		4000	Active	Never smoke		No	2009-04-05	2009-04-05	Oral	No	Yes	Yes	No	No		1.64	68	No	No	No	No	No	No	No	No	No	Yes	ASA	No			No		2010-04-13	Still not Develove AKI		2	6	111			120	120
105	Police Hospital	56	Male	Urban	married	Gov't employee		4000	Active	Never smoke		No	2009-04-05	2009-04-05	Oral	No	Yes	Yes	No	No		1.64	68	No	No	No	No	No	No	No	No	No	Yes	ASA	No			No		2010-04-13	Still not Develove AKI		3	12	105			110	70
106	Police Hospital	65	Male	Semi_urban	married	Gov't employee	8	4000	Inactive	Never smoke		No	2007-01-06	2007-01-06	Oral	No	Yes	Yes	Yes	No		1.7	80	No	No	Yes	No	No	Yes	No	Yes	No	Yes	ASA	Yes	nifedipine,enverapine	20,10mg	Yes	amoxicilline 1gm	2010-04-10	Still not Develove AKI		1	1	193			180	90
106	Police Hospital	65	Male	Semi_urban	married	Gov't employee	8	4000	Inactive	Never smoke		No	2007-01-06	2007-01-06	Oral	No	Yes	Yes	Yes	No		1.7	80	No	No	Yes	No	No	Yes	No	Yes	No	Yes	ASA	Yes	nifedipine,enverapine	20,10mg	Yes	amoxicilline 1gm	2010-04-10	Still not Develove AKI		2	6	164			160	100
106	Police Hospital	65	Male	Semi_urban	married	Gov't employee	8	4000	Inactive	Never smoke		No	2007-01-06	2007-01-06	Oral	No	Yes	Yes	Yes	No		1.7	80	No	No	Yes	No	No	Yes	No	Yes	No	Yes	ASA	Yes	nifedipine,enverapine	20,10mg	Yes	amoxicilline 1gm	2010-04-10	Still not Develove AKI		3	12	240			180	90
106	Police Hospital	65	Male	Semi_urban	married	Gov't employee	8	4000	Inactive	Never smoke		No	2007-01-06	2007-01-06	Oral	No	Yes	Yes	Yes	No		1.7	80	No	No	Yes	No	No	Yes	No	Yes	No	Yes	ASA	Yes	nifedipine,enverapine	20,10mg	Yes	amoxicilline 1gm	2010-04-10	Still not Develove AKI		4	18	180			180	90
106	Police Hospital	65	Male	Semi_urban	married	Gov't employee	8	4000	Inactive	Never smoke		No	2007-01-06	2007-01-06	Oral	No	Yes	Yes	Yes	No		1.7	80	No	No	Yes	No	No	Yes	No	Yes	No	Yes	ASA	Yes	nifedipine,enverapine	20,10mg	Yes	amoxicilline 1gm	2010-04-10	Still not Develove AKI		5	24	177			190	90
106	Police Hospital	65	Male	Semi_urban	married	Gov't employee	8	4000	Inactive	Never smoke		No	2007-01-06	2007-01-06	Oral	No	Yes	Yes	Yes	No		1.7	80	No	No	Yes	No	No	Yes	No	Yes	No	Yes	ASA	Yes	nifedipine,enverapine	20,10mg	Yes	amoxicilline 1gm	2010-04-10	Still not Develove AKI		6	30	292			160	90
106	Police Hospital	65	Male	Semi_urban	married	Gov't employee	8	4000	Inactive	Never smoke		No	2007-01-06	2007-01-06	Oral	No	Yes	Yes	Yes	No		1.7	80	No	No	Yes	No	No	Yes	No	Yes	No	Yes	ASA	Yes	nifedipine,enverapine	20,10mg	Yes	amoxicilline 1gm	2010-04-10	Still not Develove AKI		7	36	186			140	90
106	Police Hospital	65	Male	Semi_urban	married	Gov't employee	8	4000	Inactive	Never smoke		No	2007-01-06	2007-01-06	Oral	No	Yes	Yes	Yes	No		1.7	80	No	No	Yes	No	No	Yes	No	Yes	No	Yes	ASA	Yes	nifedipine,enverapine	20,10mg	Yes	amoxicilline 1gm	2010-04-10	Still not Develove AKI		8	42	200			140	90
107	Police Hospital	20	Female		married	Gov't employee		2500	Active	Never smoke		No	2009-01-04	2009-01-04	Injection	Yes	No	No	No	No		1.58	60	No	No	No	No	No	No	No	No	No	Yes	diclofenac	No			Yes	amoxicilline 1gm	2010-04-19	Still not Develove AKI		1	1	317		3	110	70
107	Police Hospital	20	Female		married	Gov't employee		2500	Active	Never smoke		No	2009-01-04	2009-01-04	Injection	Yes	No	No	No	No		1.58	60	No	No	No	No	No	No	No	No	No	Yes	diclofenac	No			Yes	amoxicilline 1gm	2010-04-19	Still not Develove AKI		2	6	174		5	120	80
107	Police Hospital	20	Female		married	Gov't employee		2500	Active	Never smoke		No	2009-01-04	2009-01-04	Injection	Yes	No	No	No	No		1.58	60	No	No	No	No	No	No	No	No	No	Yes	diclofenac	No			Yes	amoxicilline 1gm	2010-04-19	Still not Develove AKI		3	12	310			110	70
108	Police Hospital	40	Female	Urban	married	Unemployed	8		Inactive	Never smoke		No	2007-05-16	2007-05-16	Oral	No	Yes	Yes	Yes	No		1.58	80	No	No	Yes	Yes	No	No	No	No	Yes	Yes	tramadole	Yes	enverapine	5mg	Yes	ceftriaxone 1gm	2010-04-13	Still not Develove AKI		1	1	254			160	80
108	Police Hospital	40	Female	Urban	married	Unemployed	8		Inactive	Never smoke		No	2007-05-16	2007-05-16	Oral	No	Yes	Yes	Yes	No		1.58	80	No	No	Yes	Yes	No	No	No	No	Yes	Yes	tramadole	Yes	enverapine	5mg	Yes	ceftriaxone 1gm	2010-04-13	Still not Develove AKI		2	6	206			140	80
108	Police Hospital	40	Female	Urban	married	Unemployed	8		Inactive	Never smoke		No	2007-05-16	2007-05-16	Oral	No	Yes	Yes	Yes	No		1.58	80	No	No	Yes	Yes	No	No	No	No	Yes	Yes	tramadole	Yes	enverapine	5mg	Yes	ceftriaxone 1gm	2010-04-13	Still not Develove AKI		3	12	132			130	80
108	Police Hospital	40	Female	Urban	married	Unemployed	8		Inactive	Never smoke		No	2007-05-16	2007-05-16	Oral	No	Yes	Yes	Yes	No		1.58	80	No	No	Yes	Yes	No	No	No	No	Yes	Yes	tramadole	Yes	enverapine	5mg	Yes	ceftriaxone 1gm	2010-04-13	Still not Develove AKI		4	18	156			120	80
108	Police Hospital	40	Female	Urban	married	Unemployed	8		Inactive	Never smoke		No	2007-05-16	2007-05-16	Oral	No	Yes	Yes	Yes	No		1.58	80	No	No	Yes	Yes	No	No	No	No	Yes	Yes	tramadole	Yes	enverapine	5mg	Yes	ceftriaxone 1gm	2010-04-13	Still not Develove AKI		5	24	254			130	70
108	Police Hospital	40	Female	Urban	married	Unemployed	8		Inactive	Never smoke		No	2007-05-16	2007-05-16	Oral	No	Yes	Yes	Yes	No		1.58	80	No	No	Yes	Yes	No	No	No	No	Yes	Yes	tramadole	Yes	enverapine	5mg	Yes	ceftriaxone 1gm	2010-04-13	Still not Develove AKI		6	30	304			110	80
108	Police Hospital	40	Female	Urban	married	Unemployed	8		Inactive	Never smoke		No	2007-05-16	2007-05-16	Oral	No	Yes	Yes	Yes	No		1.58	80	No	No	Yes	Yes	No	No	No	No	Yes	Yes	tramadole	Yes	enverapine	5mg	Yes	ceftriaxone 1gm	2010-04-13	Still not Develove AKI		7	36	250			120	80
109	Police Hospital	38	Male	Urban	married	Gov't employee		3500	Active	Never smoke		No	2008-07-28	2008-07-28	Oral	No	Yes	Yes	Yes	No		1.62	64	No	No	No	No	No	No	No	No	No	No		No			No		2010-04-22	Still not Develove AKI		1	1	133	0.6		142	80
109	Police Hospital	38	Male	Urban	married	Gov't employee		3500	Active	Never smoke		No	2008-07-28	2008-07-28	Oral	No	Yes	Yes	Yes	No		1.62	64	No	No	No	No	No	No	No	No	No	No		No			No		2010-04-22	Still not Develove AKI		2	6		0.7
109	Police Hospital	38	Male	Urban	married	Gov't employee		3500	Active	Never smoke		No	2008-07-28	2008-07-28	Oral	No	Yes	Yes	Yes	No		1.62	64	No	No	No	No	No	No	No	No	No	No		No			No		2010-04-22	Still not Develove AKI		3	12		0.6
109	Police Hospital	38	Male	Urban	married	Gov't employee		3500	Active	Never smoke		No	2008-07-28	2008-07-28	Oral	No	Yes	Yes	Yes	No		1.62	64	No	No	No	No	No	No	No	No	No	No		No			No		2010-04-22	Still not Develove AKI		4	18		0.69
110	Police Hospital	50	Male	Urban	married	Gov't employee		5000	Active	Never smoke		No	2009-05-05	2009-05-05	Oral	No	Yes	Yes	Yes	No		1.65	69	No	No	No	No	No	No	No	No	No	No		No			No		2010-04-22	Still not Develove AKI		1	1	126	1	1	130	80
110	Police Hospital	50	Male	Urban	married	Gov't employee		5000	Active	Never smoke		No	2009-05-05	2009-05-05	Oral	No	Yes	Yes	Yes	No		1.65	69	No	No	No	No	No	No	No	No	No	No		No			No		2010-04-22	Still not Develove AKI		2	6	165	0.9		140	90
110	Police Hospital	50	Male	Urban	married	Gov't employee		5000	Active	Never smoke		No	2009-05-05	2009-05-05	Oral	No	Yes	Yes	Yes	No		1.65	69	No	No	No	No	No	No	No	No	No	No		No			No		2010-04-22	Still not Develove AKI		3	12	110	1.2		110	80
111	Police Hospital	52	Male	Urban	married	Gov't employee	8	3500	Active	Never smoke		No	2007-04-04	2007-04-04	Oral	No	Yes	Yes	Yes	No		1.65	65	No	No	No	No	No	No	No	No	No	No		No			No		2010-04-20	Still not Develove AKI		1	1	202	0.9		150	90
111	Police Hospital	52	Male	Urban	married	Gov't employee	8	3500	Active	Never smoke		No	2007-04-04	2007-04-04	Oral	No	Yes	Yes	Yes	No		1.65	65	No	No	No	No	No	No	No	No	No	No		No			No		2010-04-20	Still not Develove AKI		2	6	165	0.9		140	90
111	Police Hospital	52	Male	Urban	married	Gov't employee	8	3500	Active	Never smoke		No	2007-04-04	2007-04-04	Oral	No	Yes	Yes	Yes	No		1.65	65	No	No	No	No	No	No	No	No	No	No		No			No		2010-04-20	Still not Develove AKI		3	12	206	0.9		150	90
111	Police Hospital	52	Male	Urban	married	Gov't employee	8	3500	Active	Never smoke		No	2007-04-04	2007-04-04	Oral	No	Yes	Yes	Yes	No		1.65	65	No	No	No	No	No	No	No	No	No	No		No			No		2010-04-20	Still not Develove AKI		4	18	168	0.8		130	80
111	Police Hospital	52	Male	Urban	married	Gov't employee	8	3500	Active	Never smoke		No	2007-04-04	2007-04-04	Oral	No	Yes	Yes	Yes	No		1.65	65	No	No	No	No	No	No	No	No	No	No		No			No		2010-04-20	Still not Develove AKI		5	24	178	1		130	90
111	Police Hospital	52	Male	Urban	married	Gov't employee	8	3500	Active	Never smoke		No	2007-04-04	2007-04-04	Oral	No	Yes	Yes	Yes	No		1.65	65	No	No	No	No	No	No	No	No	No	No		No			No		2010-04-20	Still not Develove AKI		6	30	154	1		130	70
111	Police Hospital	52	Male	Urban	married	Gov't employee	8	3500	Active	Never smoke		No	2007-04-04	2007-04-04	Oral	No	Yes	Yes	Yes	No		1.65	65	No	No	No	No	No	No	No	No	No	No		No			No		2010-04-20	Still not Develove AKI		7	36	147	0.7		130	90
112	Police Hospital	37	Male	Urban	married	Gov't employee	10	3500	Active			No	2007-03-03	2007-03-03	Oral	No	Yes	Yes	No	No		1.62	65	No	No	Yes	No	No	No	No	No	No	Yes	diclofenac	Yes	enverapine	10mg	Yes	ceftriaxone 1gm	2010-04-19	Still not Develove AKI		1	1	199	1.3		130	80
112	Police Hospital	37	Male	Urban	married	Gov't employee	10	3500	Active			No	2007-03-03	2007-03-03	Oral	No	Yes	Yes	No	No		1.62	65	No	No	Yes	No	No	No	No	No	No	Yes	diclofenac	Yes	enverapine	10mg	Yes	ceftriaxone 1gm	2010-04-19	Still not Develove AKI		2	6	131	1.1		140	80
112	Police Hospital	37	Male	Urban	married	Gov't employee	10	3500	Active			No	2007-03-03	2007-03-03	Oral	No	Yes	Yes	No	No		1.62	65	No	No	Yes	No	No	No	No	No	No	Yes	diclofenac	Yes	enverapine	10mg	Yes	ceftriaxone 1gm	2010-04-19	Still not Develove AKI		3	12	242	1.1		130	110
112	Police Hospital	37	Male	Urban	married	Gov't employee	10	3500	Active			No	2007-03-03	2007-03-03	Oral	No	Yes	Yes	No	No		1.62	65	No	No	Yes	No	No	No	No	No	No	Yes	diclofenac	Yes	enverapine	10mg	Yes	ceftriaxone 1gm	2010-04-19	Still not Develove AKI		4	18	141			120	90
112	Police Hospital	37	Male	Urban	married	Gov't employee	10	3500	Active			No	2007-03-03	2007-03-03	Oral	No	Yes	Yes	No	No		1.62	65	No	No	Yes	No	No	No	No	No	No	Yes	diclofenac	Yes	enverapine	10mg	Yes	ceftriaxone 1gm	2010-04-19	Still not Develove AKI		5	24	127	1		150	90
112	Police Hospital	37	Male	Urban	married	Gov't employee	10	3500	Active			No	2007-03-03	2007-03-03	Oral	No	Yes	Yes	No	No		1.62	65	No	No	Yes	No	No	No	No	No	No	Yes	diclofenac	Yes	enverapine	10mg	Yes	ceftriaxone 1gm	2010-04-19	Still not Develove AKI		6	30	243	1..2		160	90
112	Police Hospital	37	Male	Urban	married	Gov't employee	10	3500	Active			No	2007-03-03	2007-03-03	Oral	No	Yes	Yes	No	No		1.62	65	No	No	Yes	No	No	No	No	No	No	Yes	diclofenac	Yes	enverapine	10mg	Yes	ceftriaxone 1gm	2010-04-19	Still not Develove AKI		7	36	190	1		130	80
113	Police Hospital	65	Male	Urban	married			2000	Active	Never smoke		No	2007-01-08	2007-01-08	Oral	No	No	Yes	Yes	No		1.65	69	No	No	Yes	No	No	No	No	No	No	Yes	diclofenac	Yes	enverapine	10mg	No		2010-04-10	Still not Develove AKI		1	1	83	1		140	70
113	Police Hospital	65	Male	Urban	married			2000	Active	Never smoke		No	2007-01-08	2007-01-08	Oral	No	No	Yes	Yes	No		1.65	69	No	No	Yes	No	No	No	No	No	No	Yes	diclofenac	Yes	enverapine	10mg	No		2010-04-10	Still not Develove AKI		2	6	150	0.8		117	66
113	Police Hospital	65	Male	Urban	married			2000	Active	Never smoke		No	2007-01-08	2007-01-08	Oral	No	No	Yes	Yes	No		1.65	69	No	No	Yes	No	No	No	No	No	No	Yes	diclofenac	Yes	enverapine	10mg	No		2010-04-10	Still not Develove AKI		3	12	148	1		110	70
113	Police Hospital	65	Male	Urban	married			2000	Active	Never smoke		No	2007-01-08	2007-01-08	Oral	No	No	Yes	Yes	No		1.65	69	No	No	Yes	No	No	No	No	No	No	Yes	diclofenac	Yes	enverapine	10mg	No		2010-04-10	Still not Develove AKI		4	18	140	1		120	80
113	Police Hospital	65	Male	Urban	married			2000	Active	Never smoke		No	2007-01-08	2007-01-08	Oral	No	No	Yes	Yes	No		1.65	69	No	No	Yes	No	No	No	No	No	No	Yes	diclofenac	Yes	enverapine	10mg	No		2010-04-10	Still not Develove AKI		5	24	117	1		120	70
113	Police Hospital	65	Male	Urban	married			2000	Active	Never smoke		No	2007-01-08	2007-01-08	Oral	No	No	Yes	Yes	No		1.65	69	No	No	Yes	No	No	No	No	No	No	Yes	diclofenac	Yes	enverapine	10mg	No		2010-04-10	Still not Develove AKI		6	30	112	0.8		136	798
113	Police Hospital	65	Male	Urban	married			2000	Active	Never smoke		No	2007-01-08	2007-01-08	Oral	No	No	Yes	Yes	No		1.65	69	No	No	Yes	No	No	No	No	No	No	Yes	diclofenac	Yes	enverapine	10mg	No		2010-04-10	Still not Develove AKI		7	36	130	0.9		120	70
113	Police Hospital	65	Male	Urban	married			2000	Active	Never smoke		No	2007-01-08	2007-01-08	Oral	No	No	Yes	Yes	No		1.65	69	No	No	Yes	No	No	No	No	No	No	Yes	diclofenac	Yes	enverapine	10mg	No		2010-04-10	Still not Develove AKI		8	42	114	0.9		140	70
114	Police Hospital	73	Female	Urban	married				Inactive	Never smoke		No	2008-11-29	2008-11-29	Oral	No	Yes	No	No	No		1.62	78	No	No	Yes	Yes	No	No	Yes	No	No	Yes	tramadole	Yes	enverapine,nifedipine	10,40mg	No		2010-04-14	Still not Develove AKI		1	1	119	0.7		140	80
114	Police Hospital	73	Female	Urban	married				Inactive	Never smoke		No	2008-11-29	2008-11-29	Oral	No	Yes	No	No	No		1.62	78	No	No	Yes	Yes	No	No	Yes	No	No	Yes	tramadole	Yes	enverapine,nifedipine	10,40mg	No		2010-04-14	Still not Develove AKI		2	6	133	0.7		150	120
114	Police Hospital	73	Female	Urban	married				Inactive	Never smoke		No	2008-11-29	2008-11-29	Oral	No	Yes	No	No	No		1.62	78	No	No	Yes	Yes	No	No	Yes	No	No	Yes	tramadole	Yes	enverapine,nifedipine	10,40mg	No		2010-04-14	Still not Develove AKI		3	12	109	0.9		140	80
114	Police Hospital	73	Female	Urban	married				Inactive	Never smoke		No	2008-11-29	2008-11-29	Oral	No	Yes	No	No	No		1.62	78	No	No	Yes	Yes	No	No	Yes	No	No	Yes	tramadole	Yes	enverapine,nifedipine	10,40mg	No		2010-04-14	Still not Develove AKI		4	18	142	0.8		130	80
115	Police Hospital	21	Male	Urban	married	Gov't employee	12	3500	Active	Never smoke		No	2006-12-08	2006-12-08	Injection	Yes	No	No	No	No		1.65	65	No	No	No	No	No	No	No	No	No	No		No			Yes	ceftriaxone 1gm	2010-04-09	Still not Develove AKI		1	1	319	1		120	70
115	Police Hospital	21	Male	Urban	married	Gov't employee	12	3500	Active	Never smoke		No	2006-12-08	2006-12-08	Injection	Yes	No	No	No	No		1.65	65	No	No	No	No	No	No	No	No	No	No		No			Yes	ceftriaxone 1gm	2010-04-09	Still not Develove AKI		2	6	171	1		120	70
115	Police Hospital	21	Male	Urban	married	Gov't employee	12	3500	Active	Never smoke		No	2006-12-08	2006-12-08	Injection	Yes	No	No	No	No		1.65	65	No	No	No	No	No	No	No	No	No	No		No			Yes	ceftriaxone 1gm	2010-04-09	Still not Develove AKI		3	12	230	0.9		100	70
115	Police Hospital	21	Male	Urban	married	Gov't employee	12	3500	Active	Never smoke		No	2006-12-08	2006-12-08	Injection	Yes	No	No	No	No		1.65	65	No	No	No	No	No	No	No	No	No	No		No			Yes	ceftriaxone 1gm	2010-04-09	Still not Develove AKI		4	18	315	0.9		110	70
115	Police Hospital	21	Male	Urban	married	Gov't employee	12	3500	Active	Never smoke		No	2006-12-08	2006-12-08	Injection	Yes	No	No	No	No		1.65	65	No	No	No	No	No	No	No	No	No	No		No			Yes	ceftriaxone 1gm	2010-04-09	Still not Develove AKI		5	24	145	0.9		110	70
115	Police Hospital	21	Male	Urban	married	Gov't employee	12	3500	Active	Never smoke		No	2006-12-08	2006-12-08	Injection	Yes	No	No	No	No		1.65	65	No	No	No	No	No	No	No	No	No	No		No			Yes	ceftriaxone 1gm	2010-04-09	Still not Develove AKI		6	30	125	0.8		120	80
115	Police Hospital	21	Male	Urban	married	Gov't employee	12	3500	Active	Never smoke		No	2006-12-08	2006-12-08	Injection	Yes	No	No	No	No		1.65	65	No	No	No	No	No	No	No	No	No	No		No			Yes	ceftriaxone 1gm	2010-04-09	Still not Develove AKI		7	36	113	1.2		110	80
115	Police Hospital	21	Male	Urban	married	Gov't employee	12	3500	Active	Never smoke		No	2006-12-08	2006-12-08	Injection	Yes	No	No	No	No		1.65	65	No	No	No	No	No	No	No	No	No	No		No			Yes	ceftriaxone 1gm	2010-04-09	Still not Develove AKI		8	42	114	1.1		110	80
116	Police Hospital	60	Male	Semi_urban	married	Gov't employee	8	2500	Active	Never smoke		No	2006-12-05	2006-12-05	Injection	Yes	No	No	No	No		1.6	62	No	No	Yes	No	No	No	No	No	No	Yes	ASA	Yes	enverapine	5mg	No		2007-04-21	Still not Develove AKI		1	1	240	1		130	70
116	Police Hospital	60	Male	Semi_urban	married	Gov't employee	8	2500	Active	Never smoke		No	2006-12-05	2006-12-05	Injection	Yes	No	No	No	No		1.6	62	No	No	Yes	No	No	No	No	No	No	Yes	ASA	Yes	enverapine	5mg	No		2007-04-21	Still not Develove AKI		2	6	147	1		140	80
116	Police Hospital	60	Male	Semi_urban	married	Gov't employee	8	2500	Active	Never smoke		No	2006-12-05	2006-12-05	Injection	Yes	No	No	No	No		1.6	62	No	No	Yes	No	No	No	No	No	No	Yes	ASA	Yes	enverapine	5mg	No		2007-04-21	Still not Develove AKI		3	12	135	0.8		130	70
116	Police Hospital	60	Male	Semi_urban	married	Gov't employee	8	2500	Active	Never smoke		No	2006-12-05	2006-12-05	Injection	Yes	No	No	No	No		1.6	62	No	No	Yes	No	No	No	No	No	No	Yes	ASA	Yes	enverapine	5mg	No		2007-04-21	Still not Develove AKI		4	18	229	1		140	90
116	Police Hospital	60	Male	Semi_urban	married	Gov't employee	8	2500	Active	Never smoke		No	2006-12-05	2006-12-05	Injection	Yes	No	No	No	No		1.6	62	No	No	Yes	No	No	No	No	No	No	Yes	ASA	Yes	enverapine	5mg	No		2007-04-21	Still not Develove AKI		5	24	258	0.9		170	70
116	Police Hospital	60	Male	Semi_urban	married	Gov't employee	8	2500	Active	Never smoke		No	2006-12-05	2006-12-05	Injection	Yes	No	No	No	No		1.6	62	No	No	Yes	No	No	No	No	No	No	Yes	ASA	Yes	enverapine	5mg	No		2007-04-21	Still not Develove AKI		6	30	204	1		150	80
116	Police Hospital	60	Male	Semi_urban	married	Gov't employee	8	2500	Active	Never smoke		No	2006-12-05	2006-12-05	Injection	Yes	No	No	No	No		1.6	62	No	No	Yes	No	No	No	No	No	No	Yes	ASA	Yes	enverapine	5mg	No		2007-04-21	Still not Develove AKI		7	36	184	1		140	60
116	Police Hospital	60	Male	Semi_urban	married	Gov't employee	8	2500	Active	Never smoke		No	2006-12-05	2006-12-05	Injection	Yes	No	No	No	No		1.6	62	No	No	Yes	No	No	No	No	No	No	Yes	ASA	Yes	enverapine	5mg	No		2007-04-21	Still not Develove AKI		8	42	163	1		160	80
117	Police Hospital	51	Male	Rural	married	Gov't employee		3000	Active	Never smoke		No	2006-02-05	2006-02-05	Oral	No	Yes	No	No	No		1.64	65	No	No	No	No	No	No	No	No	Yes	Yes	ASA	No			No		2010-03-30	Still not Develove AKI		1	1	100	0.5		170	80
117	Police Hospital	51	Male	Rural	married	Gov't employee		3000	Active	Never smoke		No	2006-02-05	2006-02-05	Oral	No	Yes	No	No	No		1.64	65	No	No	No	No	No	No	No	No	Yes	Yes	ASA	No			No		2010-03-30	Still not Develove AKI		2	6	140	0.5		120	80
117	Police Hospital	51	Male	Rural	married	Gov't employee		3000	Active	Never smoke		No	2006-02-05	2006-02-05	Oral	No	Yes	No	No	No		1.64	65	No	No	No	No	No	No	No	No	Yes	Yes	ASA	No			No		2010-03-30	Still not Develove AKI		3	12	100	0.6		110	70
117	Police Hospital	51	Male	Rural	married	Gov't employee		3000	Active	Never smoke		No	2006-02-05	2006-02-05	Oral	No	Yes	No	No	No		1.64	65	No	No	No	No	No	No	No	No	Yes	Yes	ASA	No			No		2010-03-30	Still not Develove AKI		4	18	188	0.6		110	80
117	Police Hospital	51	Male	Rural	married	Gov't employee		3000	Active	Never smoke		No	2006-02-05	2006-02-05	Oral	No	Yes	No	No	No		1.64	65	No	No	No	No	No	No	No	No	Yes	Yes	ASA	No			No		2010-03-30	Still not Develove AKI		5	24	140	0.5		120	80
117	Police Hospital	51	Male	Rural	married	Gov't employee		3000	Active	Never smoke		No	2006-02-05	2006-02-05	Oral	No	Yes	No	No	No		1.64	65	No	No	No	No	No	No	No	No	Yes	Yes	ASA	No			No		2010-03-30	Still not Develove AKI		6	30	100	0.5		110	80
117	Police Hospital	51	Male	Rural	married	Gov't employee		3000	Active	Never smoke		No	2006-02-05	2006-02-05	Oral	No	Yes	No	No	No		1.64	65	No	No	No	No	No	No	No	No	Yes	Yes	ASA	No			No		2010-03-30	Still not Develove AKI		7	36	140	0.5		100	70
117	Police Hospital	51	Male	Rural	married	Gov't employee		3000	Active	Never smoke		No	2006-02-05	2006-02-05	Oral	No	Yes	No	No	No		1.64	65	No	No	No	No	No	No	No	No	Yes	Yes	ASA	No			No		2010-03-30	Still not Develove AKI		8	42	188	0.7		120	80
117	Police Hospital	51	Male	Rural	married	Gov't employee		3000	Active	Never smoke		No	2006-02-05	2006-02-05	Oral	No	Yes	No	No	No		1.64	65	No	No	No	No	No	No	No	No	Yes	Yes	ASA	No			No		2010-03-30	Still not Develove AKI		9	48	117	0.6		120	80
118	Police Hospital	47	Male	Urban	married	Gov't employee	12	2500	Active	Never smoke		No	2007-06-10	2007-06-11	Injection	Yes	No	No	No	Yes	1	1.6	70	No	No	Yes	Yes	No	No	No	No	No	Yes	diclofenac	Yes	enverapine	5mg	Yes	ceftriaxone 1gm	2010-04-22	Still not Develove AKI		1	1	107	0.8		90	60
118	Police Hospital	47	Male	Urban	married	Gov't employee	12	2500	Active	Never smoke		No	2007-06-10	2007-06-11	Injection	Yes	No	No	No	Yes	1	1.6	70	No	No	Yes	Yes	No	No	No	No	No	Yes	diclofenac	Yes	enverapine	5mg	Yes	ceftriaxone 1gm	2010-04-22	Still not Develove AKI		2	6	190	0.7		110	70
118	Police Hospital	47	Male	Urban	married	Gov't employee	12	2500	Active	Never smoke		No	2007-06-10	2007-06-11	Injection	Yes	No	No	No	Yes	1	1.6	70	No	No	Yes	Yes	No	No	No	No	No	Yes	diclofenac	Yes	enverapine	5mg	Yes	ceftriaxone 1gm	2010-04-22	Still not Develove AKI		3	12	277	0.8		120	80
118	Police Hospital	47	Male	Urban	married	Gov't employee	12	2500	Active	Never smoke		No	2007-06-10	2007-06-11	Injection	Yes	No	No	No	Yes	1	1.6	70	No	No	Yes	Yes	No	No	No	No	No	Yes	diclofenac	Yes	enverapine	5mg	Yes	ceftriaxone 1gm	2010-04-22	Still not Develove AKI		4	18	135	0.9		140	80
118	Police Hospital	47	Male	Urban	married	Gov't employee	12	2500	Active	Never smoke		No	2007-06-10	2007-06-11	Injection	Yes	No	No	No	Yes	1	1.6	70	No	No	Yes	Yes	No	No	No	No	No	Yes	diclofenac	Yes	enverapine	5mg	Yes	ceftriaxone 1gm	2010-04-22	Still not Develove AKI		5	24	174	0.8		140	80
118	Police Hospital	47	Male	Urban	married	Gov't employee	12	2500	Active	Never smoke		No	2007-06-10	2007-06-11	Injection	Yes	No	No	No	Yes	1	1.6	70	No	No	Yes	Yes	No	No	No	No	No	Yes	diclofenac	Yes	enverapine	5mg	Yes	ceftriaxone 1gm	2010-04-22	Still not Develove AKI		6	30	318	0.7		130	80
118	Police Hospital	47	Male	Urban	married	Gov't employee	12	2500	Active	Never smoke		No	2007-06-10	2007-06-11	Injection	Yes	No	No	No	Yes	1	1.6	70	No	No	Yes	Yes	No	No	No	No	No	Yes	diclofenac	Yes	enverapine	5mg	Yes	ceftriaxone 1gm	2010-04-22	Still not Develove AKI		7	36	190	0.7		160	90
119	Police Hospital	35	Female	Urban	married	Unemployed	9		Active	Never smoke		No	2009-11-18	2009-11-18	Oral	No	Yes	Yes	No	No		1.56	50	No	No	No	No	No	No	No	No	No	No		No			Yes	doxycycline	2010-04-12	Still not Develove AKI		1	1	358	1.1		110	70
119	Police Hospital	35	Female	Urban	married	Unemployed			Active	Never smoke		No	2009-11-18	2009-11-18	Oral	No	Yes	Yes	No	No		1.56	50	No	No	No	No	No	No	No	No	No	No		No			Yes	doxycycline	2010-04-12	Still not Develove AKI		2	6	256	1		100	80
120	Police Hospital	73	Male	Urban	married	Gov't employee	10	3000	Active	Never smoke		Yes	2006-12-05	2006-12-05	Injection	Yes	No	No	Yes	Yes	1	1.65	75	No	Yes	Yes	Yes	No	No	No	No	No	Yes	ASA	Yes	enverapine	5mg	Yes	gentamicine	2010-04-17	Still not Develove AKI		1	1	199	0.5		150	80
120	Police Hospital	73	Male	Urban	married	Gov't employee	10	3000	Active	Never smoke		Yes	2006-12-05	2006-12-05	Injection	Yes	No	No	Yes	Yes	1	1.65	75	No	Yes	Yes	Yes	No	No	No	No	No	Yes	ASA	Yes	enverapine	5mg	Yes	gentamicine	2010-04-17	Still not Develove AKI		2	6	193	0.5		160	80
120	Police Hospital	73	Male	Urban	married	Gov't employee	10	3000	Active	Never smoke		Yes	2006-12-05	2006-12-05	Injection	Yes	No	No	Yes	Yes	1	1.65	75	No	Yes	Yes	Yes	No	No	No	No	No	Yes	ASA	Yes	enverapine	5mg	Yes	gentamicine	2010-04-17	Still not Develove AKI		3	12	206	0.5		160	70
120	Police Hospital	73	Male	Urban	married	Gov't employee	10	3000	Active	Never smoke		Yes	2006-12-05	2006-12-05	Injection	Yes	No	No	Yes	Yes	1	1.65	75	No	Yes	Yes	Yes	No	No	No	No	No	Yes	ASA	Yes	enverapine	5mg	Yes	gentamicine	2010-04-17	Still not Develove AKI		4	18	139	0.6		140	80
120	Police Hospital	73	Male	Urban	married	Gov't employee	10	3000	Active	Never smoke		Yes	2006-12-05	2006-12-05	Injection	Yes	No	No	Yes	Yes	1	1.65	75	No	Yes	Yes	Yes	No	No	No	No	No	Yes	ASA	Yes	enverapine	5mg	Yes	gentamicine	2010-04-17	Still not Develove AKI		5	24	140	0.5		140	80
121	Hiwot Fana CRH	65	Male	Urban	married	Gov't employee			Active	Never smoke		No	2008-07-05	2008-07-05	Oral	No	Yes	Yes	No	No		1.77	75	No	No	No	No	No	No	No	No	No	No		No			No		2010-04-17	Still not Develove AKI		1	1	95	0.5		130	70
121	Hiwot Fana CRH	65	Male	Urban	married	Gov't employee			Active	Never smoke		No	2008-07-05	2008-07-05	Oral	No	Yes	Yes	No	No		1.77	75	No	No	No	No	No	No	No	No	No	No		No			No		2010-04-17	Still not Develove AKI		2	6	148	0.6		130	80
121	Hiwot Fana CRH	65	Male	Urban	married	Gov't employee			Active	Never smoke		No	2008-07-05	2008-07-05	Oral	No	Yes	Yes	No	No		1.77	75	No	No	No	No	No	No	No	No	No	No		No			No		2010-04-17	Still not Develove AKI		3	12	280	0.6		120	70
121	Hiwot Fana CRH	65	Male	Urban	married	Gov't employee			Active	Never smoke		No	2008-07-05	2008-07-05	Oral	No	Yes	Yes	No	No		1.77	75	No	No	No	No	No	No	No	No	No	No		No			No		2010-04-17	Still not Develove AKI		4	18	135	0.6		110	82
122	Hiwot Fana CRH	45	Male	Rural	married	Farmer			Active	Never smoke		No	2006-02-03	2007-05-20	Oral	No	Yes	Yes					55	No	No	Yes	No	No	No	No	No	Yes	No		Yes	hct	25mg	Yes	ciprofloxacine1gm	2010-04-20	Still not Develove AKI		1	1	167	1		136	100
122	Hiwot Fana CRH	45	Male	Rural	married	Farmer			Active	Never smoke		No	2006-02-03	2007-05-20	Oral	No	Yes	Yes					55	No	No	Yes	No	No	No	No	No	Yes	No		Yes	hct	25mg	Yes	ciprofloxacine1gm	2010-04-20	Still not Develove AKI		2	6	166	1		140	90
122	Hiwot Fana CRH	45	Male	Rural	married	Farmer			Active	Never smoke		No	2006-02-03	2007-05-20	Oral	No	Yes	Yes					55	No	No	Yes	No	No	No	No	No	Yes	No		Yes	hct	25mg	Yes	ciprofloxacine1gm	2010-04-20	Still not Develove AKI		3	12	261	1.2		130	80
122	Hiwot Fana CRH	45	Male	Rural	married	Farmer			Active	Never smoke		No	2006-02-03	2007-05-20	Oral	No	Yes	Yes					55	No	No	Yes	No	No	No	No	No	Yes	No		Yes	hct	25mg	Yes	ciprofloxacine1gm	2010-04-20	Still not Develove AKI		4	18	218	1.2		120	90
122	Hiwot Fana CRH	45	Male	Rural	married	Farmer			Active	Never smoke		No	2006-02-03	2007-05-20	Oral	No	Yes	Yes					55	No	No	Yes	No	No	No	No	No	Yes	No		Yes	hct	25mg	Yes	ciprofloxacine1gm	2010-04-20	Still not Develove AKI		5	24	226	1		130	100
122	Hiwot Fana CRH	45	Male	Rural	married	Farmer			Active	Never smoke		No	2006-02-03	2007-05-20	Oral	No	Yes	Yes					55	No	No	Yes	No	No	No	No	No	Yes	No		Yes	hct	25mg	Yes	ciprofloxacine1gm	2010-04-20	Still not Develove AKI		6	30	193	1.2		145	100
122	Hiwot Fana CRH	45	Male	Rural	married	Farmer			Active	Never smoke		No	2006-02-03	2007-05-20	Oral	No	Yes	Yes					55	No	No	Yes	No	No	No	No	No	Yes	No		Yes	hct	25mg	Yes	ciprofloxacine1gm	2010-04-20	Still not Develove AKI		7	36	73	1.2		128	83
123	Hiwot Fana CRH	45	Female	Rural	married	Farmer			Active	Never smoke		No	2008-11-30	2008-11-30	Oral	No	Yes	Yes	No	No				No	No	No	No	No	No	No	No	Yes	No		No			Yes	cloxacilline	2010-04-22	Still not Develove AKI		1	1	402	1		110	75
123	Hiwot Fana CRH	45	Female	Rural	married	Farmer			Active	Never smoke		No	2008-11-30	2008-11-30	Oral	No	Yes	Yes	No	No				No	No	No	No	No	No	No	No	Yes	No		No			Yes	cloxacilline	2010-04-22	Still not Develove AKI		2	6	375	1.2		110	70
123	Hiwot Fana CRH	45	Female	Rural	married	Farmer			Active	Never smoke		No	2008-11-30	2008-11-30	Oral	No	Yes	Yes	No	No				No	No	No	No	No	No	No	No	Yes	No		No			Yes	cloxacilline	2010-04-22	Still not Develove AKI		3	12	257	0.9		100	70
123	Hiwot Fana CRH	45	Female	Rural	married	Farmer			Active	Never smoke		No	2008-11-30	2008-11-30	Oral	No	Yes	Yes	No	No				No	No	No	No	No	No	No	No	Yes	No		No			Yes	cloxacilline	2010-04-22	Still not Develove AKI		4	18	239	0.9		130	70
124	Hiwot Fana CRH	41	Male	Urban	married	Private work			Active	Never smoke		No	2008-12-18	2009-04-05	Oral	No	Yes	No	Yes	Yes		1.52	46	No	No	Yes	No	No	No	No	No	Yes	No		Yes	nifedipine	5mg	No		2010-04-13	Still not Develove AKI		1	1	265	1		100	80
124	Hiwot Fana CRH	41	Male	Urban	married	Private work			Active	Never smoke		No	2008-12-18	2009-04-05	Oral	No	Yes	No	Yes	Yes		1.52	46	No	No	Yes	No	No	No	No	No	Yes	No		Yes	nifedipine	5mg	No		2010-04-13	Still not Develove AKI		2	6	251	1.2		125	100
124	Hiwot Fana CRH	41	Male	Urban	married	Private work			Active	Never smoke		No	2008-12-18	2009-04-05	Oral	No	Yes	No	Yes	Yes		1.52	46	No	No	Yes	No	No	No	No	No	Yes	No		Yes	nifedipine	5mg	No		2010-04-13	Still not Develove AKI		3	12	214	1.1		115	90
125	Hiwot Fana CRH	40	Female	Urban	married	Private work			Active	Never smoke		No	2005-11-20	2005-12-20	Oral	No	Yes	No	No	No				No	No	Yes	No	No	No	No	No	Yes	Yes	tramadole	Yes	hct	25mg	No		2010-04-16	Develop AKI		1	1	365	1		120	80
125	Hiwot Fana CRH	40	Female	Urban	married	Private work			Active	Never smoke		No	2005-11-20	2005-12-20	Oral	No	Yes	No	No	No				No	No	Yes	No	No	No	No	No	Yes	Yes	tramadole	Yes	hct	25mg	No		2010-04-16	Develop AKI		2	6	422	0.9		110	70
125	Hiwot Fana CRH	40	Female	Urban	married	Private work			Active	Never smoke		No	2005-11-20	2005-12-20	Oral	No	Yes	No	No	No				No	No	Yes	No	No	No	No	No	Yes	Yes	tramadole	Yes	hct	25mg	No		2010-04-16	Develop AKI		3	12	474	0.8		100	80
125	Hiwot Fana CRH	40	Female	Urban	married	Private work			Active	Never smoke		No	2005-11-20	2005-12-20	Oral	No	Yes	No	No	No				No	No	Yes	No	No	No	No	No	Yes	Yes	tramadole	Yes	hct	25mg	No		2010-04-16	Develop AKI		4	18	174	0.9		165	70
125	Hiwot Fana CRH	40	Female	Urban	married	Private work			Active	Never smoke		No	2005-11-20	2005-12-20	Oral	No	Yes	No	No	No				No	No	Yes	No	No	No	No	No	Yes	Yes	tramadole	Yes	hct	25mg	No		2010-04-16	Develop AKI		5	24	172	0.8		170	100
125	Hiwot Fana CRH	40	Female	Urban	married	Private work			Active	Never smoke		No	2005-11-20	2005-12-20	Oral	No	Yes	No	No	No				No	No	Yes	No	No	No	No	No	Yes	Yes	tramadole	Yes	hct	25mg	No		2010-04-16	Develop AKI		6	30	226	0.75		153	70
125	Hiwot Fana CRH	40	Female	Urban	married	Private work			Active	Never smoke		No	2005-11-20	2005-12-20	Oral	No	Yes	No	No	No				No	No	Yes	No	No	No	No	No	Yes	Yes	tramadole	Yes	hct	25mg	No		2010-04-16	Develop AKI		7	36	217	0.8		176	100
125	Hiwot Fana CRH	40	Female	Urban	married	Private work			Active	Never smoke		No	2005-11-20	2005-12-20	Oral	No	Yes	No	No	No				No	No	Yes	No	No	No	No	No	Yes	Yes	tramadole	Yes	hct	25mg	No		2010-04-16	Develop AKI		8	42	222	0.1		150	100
125	Hiwot Fana CRH	40	Female	Urban	married	Private work			Active	Never smoke		No	2005-11-20	2005-12-20	Oral	No	Yes	No	No	No				No	No	Yes	No	No	No	No	No	Yes	Yes	tramadole	Yes	hct	25mg	No		2010-04-16	Develop AKI		9	48	218	1.2		176	100
125	Hiwot Fana CRH	40	Female	Urban	married	Private work			Active	Never smoke		No	2005-11-20	2005-12-20	Oral	No	Yes	No	No	No				No	No	Yes	No	No	No	No	No	Yes	Yes	tramadole	Yes	hct	25mg	No		2010-04-16	Develop AKI		10	54	117	1.2		145	90
125	Hiwot Fana CRH	40	Female	Urban	married	Private work			Active	Never smoke		No	2005-11-20	2005-12-20	Oral	No	Yes	No	No	No				No	No	Yes	No	No	No	No	No	Yes	Yes	tramadole	Yes	hct	25mg	No		2010-04-16	Develop AKI		11	60	212	2.38		147	96
126	Hiwot Fana CRH	50	Female	Urban	widowed	Private work			Active	Never smoke		No	2008-06-03	2008-06-03	Oral	No	Yes	Yes	No	No				No	No	Yes	No	Yes	No	No	No	Yes	Yes	tramadole	Yes	hct	25mg	No		2010-04-15	Still not Develove AKI		1	1	175	0.9		160	90
126	Hiwot Fana CRH	50	Female	Urban	widowed	Private work			Active	Never smoke		No	2008-06-03	2008-06-03	Oral	No	Yes	Yes	No	No				No	No	Yes	No	Yes	No	No	No	Yes	Yes	tramadole	Yes	hct	25mg	No		2010-04-15	Still not Develove AKI		2	6	112			170	90
126	Hiwot Fana CRH	50	Female	Urban	widowed	Private work			Active	Never smoke		No	2008-06-03	2008-06-03	Oral	No	Yes	Yes	No	No				No	No	Yes	No	Yes	No	No	No	Yes	Yes	tramadole	Yes	hct	25mg	No		2010-04-15	Still not Develove AKI		3	12	89	1		130	70
126	Hiwot Fana CRH	50	Female	Urban	widowed	Private work			Active	Never smoke		No	2008-06-03	2008-06-03	Oral	No	Yes	Yes	No	No				No	No	Yes	No	Yes	No	No	No	Yes	Yes	tramadole	Yes	hct	25mg	No		2010-04-15	Still not Develove AKI		4	18	106			110	70
126	Hiwot Fana CRH	50	Female	Urban	widowed	Private work			Active	Never smoke		No	2008-06-03	2008-06-03	Oral	No	Yes	Yes	No	No				No	No	Yes	No	Yes	No	No	No	Yes	Yes	tramadole	Yes	hct	25mg	No		2010-04-15	Still not Develove AKI		5	24	175	1		115	80
127	Hiwot Fana CRH	39	Male	Urban	married	Gov't employee			Active	Never smoke		No	2005-08-06	2007-03-25	Oral	No	Yes	No	No	No				No	No	No	No	No	No	No	No	Yes	Yes	tramadole	No			No		2010-03-29	Still not Develove AKI		1	1	136	0.8		120	80
127	Hiwot Fana CRH	39	Male	Urban	married	Gov't employee			Active	Never smoke		No	2005-08-06	2007-03-25	Oral	No	Yes	No	No	No				No	No	No	No	No	No	No	No	Yes	Yes	tramadole	No			No		2010-03-29	Still not Develove AKI		2	6	220	0.8		110	70
127	Hiwot Fana CRH	39	Male	Urban	married	Gov't employee			Active	Never smoke		No	2005-08-06	2007-03-25	Oral	No	Yes	No	No	No				No	No	No	No	No	No	No	No	Yes	Yes	tramadole	No			No		2010-03-29	Still not Develove AKI		3	12	82	0.8		100	65
127	Hiwot Fana CRH	39	Male	Urban	married	Gov't employee			Active	Never smoke		No	2005-08-06	2007-03-25	Oral	No	Yes	No	No	No				No	No	No	No	No	No	No	No	Yes	Yes	tramadole	No			No		2010-03-29	Still not Develove AKI		4	18	96	0.9		96	62
127	Hiwot Fana CRH	39	Male	Urban	married	Gov't employee			Active	Never smoke		No	2005-08-06	2007-03-25	Oral	No	Yes	No	No	No				No	No	No	No	No	No	No	No	Yes	Yes	tramadole	No			No		2010-03-29	Still not Develove AKI		5	24	165	0.8		100	70
127	Hiwot Fana CRH	39	Male	Urban	married	Gov't employee			Active	Never smoke		No	2005-08-06	2007-03-25	Oral	No	Yes	No	No	No				No	No	No	No	No	No	No	No	Yes	Yes	tramadole	No			No		2010-03-29	Still not Develove AKI		6	30	127	0.9		120	80
127	Hiwot Fana CRH	39	Male	Urban	married	Gov't employee			Active	Never smoke		No	2005-08-06	2007-03-25	Oral	No	Yes	No	No	No				No	No	No	No	No	No	No	No	Yes	Yes	tramadole	No			No		2010-03-29	Still not Develove AKI		7	36	116	1		110	70
128	Hiwot Fana CRH	67	Male	Rural	married	Retired			Active	Never smoke		No	2007-12-27	2008-01-24	Oral	No	Yes	Yes	No	No		1.68	74	No	No	Yes	No	No	No	No	No	Yes	No		Yes	hct	25mg	No		2010-04-23	Still not Develove AKI		1	1	170	0.7		160	100
128	Hiwot Fana CRH	67	Male	Rural	married	Retired			Active	Never smoke		No	2007-12-27	2008-01-24	Oral	No	Yes	Yes	No	No		1.68	74	No	No	Yes	No	No	No	No	No	Yes	No		Yes	hct	25mg	No		2010-04-23	Still not Develove AKI		2	6	106	0.8		120	70
128	Hiwot Fana CRH	67	Male	Rural	married	Retired			Active	Never smoke		No	2007-12-27	2008-01-24	Oral	No	Yes	Yes	No	No		1.68	74	No	No	Yes	No	No	No	No	No	Yes	No		Yes	hct	25mg	No		2010-04-23	Still not Develove AKI		3	12	122	0.6		140	90
128	Hiwot Fana CRH	67	Male	Rural	married	Retired			Active	Never smoke		No	2007-12-27	2008-01-24	Oral	No	Yes	Yes	No	No		1.68	74	No	No	Yes	No	No	No	No	No	Yes	No		Yes	hct	25mg	No		2010-04-23	Still not Develove AKI		4	18	179	0.6		160	90
128	Hiwot Fana CRH	67	Male	Rural	married	Retired			Active	Never smoke		No	2007-12-27	2008-01-24	Oral	No	Yes	Yes	No	No		1.68	74	No	No	Yes	No	No	No	No	No	Yes	No		Yes	hct	25mg	No		2010-04-23	Still not Develove AKI		5	24	94	0.5		120	90
128	Hiwot Fana CRH	67	Male	Rural	married	Retired			Active	Never smoke		No	2007-12-27	2008-01-24	Oral	No	Yes	Yes	No	No		1.68	74	No	No	Yes	No	No	No	No	No	Yes	No		Yes	hct	25mg	No		2010-04-23	Still not Develove AKI		6	30	120	1		120	110
129	Hiwot Fana CRH	40	Female	Urban	married	Gov't employee			Active	Never smoke		No	2009-06-15	2009-08-16	Oral	No	Yes	Yes	No	No		1.62	82	No	No	No	No	No	No	No	No	No	No		No			Yes	ciprofloxacine1gm	2010-04-09	Still not Develove AKI		1	1	154	0.5		120	80
129	Hiwot Fana CRH	40	Female	Urban	married	Gov't employee			Active	Never smoke		No	2009-06-15	2009-08-16	Oral	No	Yes	Yes	No	No		1.62	82	No	No	No	No	No	No	No	No	No	No		No			Yes	ciprofloxacine1gm	2010-04-09	Still not Develove AKI		2	6	145	0.5		110	70
130	Hiwot Fana CRH	40	Female	Urban	married	Private work		5000	Inactive	Never smoke		No	2005-10-10	2005-11-23	Oral	No	Yes	Yes	No	No				No	No	No	No	No	Yes	No	No	No	Yes	tramadole	No			Yes	ciprofloxacine1gm	2010-04-16	Still not Develove AKI		1	1	160	0.7		100	70
130	Hiwot Fana CRH	40	Female	Urban	married	Private work		5000	Inactive	Never smoke		No	2005-10-10	2005-11-23	Oral	No	Yes	Yes	No	No				No	No	No	No	No	Yes	No	No	No	Yes	tramadole	No			Yes	ciprofloxacine1gm	2010-04-16	Still not Develove AKI		2	6	159	0.7		100	60
130	Hiwot Fana CRH	40	Female	Urban	married	Private work		5000	Inactive	Never smoke		No	2005-10-10	2005-11-23	Oral	No	Yes	Yes	No	No				No	No	No	No	No	Yes	No	No	No	Yes	tramadole	No			Yes	ciprofloxacine1gm	2010-04-16	Still not Develove AKI		3	12	295	0.7		110	70
130	Hiwot Fana CRH	40	Female	Urban	married	Private work		5000	Inactive	Never smoke		No	2005-10-10	2005-11-23	Oral	No	Yes	Yes	No	No				No	No	No	No	No	Yes	No	No	No	Yes	tramadole	No			Yes	ciprofloxacine1gm	2010-04-16	Still not Develove AKI		4	18	104	0.7		120	80
130	Hiwot Fana CRH	40	Female	Urban	married	Private work		5000	Inactive	Never smoke		No	2005-10-10	2005-11-23	Oral	No	Yes	Yes	No	No				No	No	No	No	No	Yes	No	No	No	Yes	tramadole	No			Yes	ciprofloxacine1gm	2010-04-16	Still not Develove AKI		5	24	169	0.7		100	90
130	Hiwot Fana CRH	40	Female	Urban	married	Private work		5000	Inactive	Never smoke		No	2005-10-10	2005-11-23	Oral	No	Yes	Yes	No	No				No	No	No	No	No	Yes	No	No	No	Yes	tramadole	No			Yes	ciprofloxacine1gm	2010-04-16	Still not Develove AKI		6	30	216	0.9		110	100
130	Hiwot Fana CRH	40	Female	Urban	married	Private work		5000	Inactive	Never smoke		No	2005-10-10	2005-11-23	Oral	No	Yes	Yes	No	No				No	No	No	No	No	Yes	No	No	No	Yes	tramadole	No			Yes	ciprofloxacine1gm	2010-04-16	Still not Develove AKI		7	36	308	0.9		115	75
130	Hiwot Fana CRH	40	Female	Urban	married	Private work		5000	Inactive	Never smoke		No	2005-10-10	2005-11-23	Oral	No	Yes	Yes	No	No				No	No	No	No	No	Yes	No	No	No	Yes	tramadole	No			Yes	ciprofloxacine1gm	2010-04-16	Still not Develove AKI		8	42	275	0.8		114	77
130	Hiwot Fana CRH	40	Female	Urban	married	Private work		5000	Inactive	Never smoke		No	2005-10-10	2005-11-23	Oral	No	Yes	Yes	No	No				No	No	No	No	No	Yes	No	No	No	Yes	tramadole	No			Yes	ciprofloxacine1gm	2010-04-16	Still not Develove AKI		9	48	112	1		133	69
130	Hiwot Fana CRH	40	Female	Urban	married	Private work		5000	Inactive	Never smoke		No	2005-10-10	2005-11-23	Oral	No	Yes	Yes	No	No				No	No	No	No	No	Yes	No	No	No	Yes	tramadole	No			Yes	ciprofloxacine1gm	2010-04-16	Still not Develove AKI		10	54	106	1		130	90
131	Hiwot Fana CRH	39	Female	Urban	married	Private work			Active	Never smoke		No	2007-10-13	2007-10-13	Oral	No	Yes	Yes	Yes	No				No	No	No	No	No	No	No	No	Yes	Yes	tramadole	No			No		2008-11-25	Discontinue FU		1	1	121	0.5		120	70
131	Hiwot Fana CRH	39	Female	Urban	married	Private work			Active	Never smoke		No	2007-10-13	2007-10-13	Oral	No	Yes	Yes	Yes	No				No	No	No	No	No	No	No	No	Yes	Yes	tramadole	No			No		2008-11-25	Discontinue FU		2	6	144	0.6		130	80
131	Hiwot Fana CRH	39	Female	Urban	married	Private work			Active	Never smoke		No	2007-10-13	2007-10-13	Oral	No	Yes	Yes	Yes	No				No	No	No	No	No	No	No	No	Yes	Yes	tramadole	No			No		2008-11-25	Discontinue FU		3	12	165	0.6		120	80
131	Hiwot Fana CRH	39	Female	Urban	married	Private work			Active	Never smoke		No	2007-10-13	2007-10-13	Oral	No	Yes	Yes	Yes	No				No	No	No	No	No	No	No	No	Yes	Yes	tramadole	No			No		2008-11-25	Discontinue FU		4	18	114	0.7		98	67
131	Hiwot Fana CRH	39	Female	Urban	married	Private work			Active	Never smoke		No	2007-10-13	2007-10-13	Oral	No	Yes	Yes	Yes	No				No	No	No	No	No	No	No	No	Yes	Yes	tramadole	No			No		2008-11-25	Discontinue FU		5	24	183	0.6		110	80
131	Hiwot Fana CRH	39	Female	Urban	married	Private work			Active	Never smoke		No	2007-10-13	2007-10-13	Oral	No	Yes	Yes	Yes	No				No	No	No	No	No	No	No	No	Yes	Yes	tramadole	No			No		2008-11-25	Discontinue FU		6	30	87	0.6		126	80
132	Hiwot Fana CRH	61	Male	Semi_urban	divorced	Gov't employee			Active	Never smoke		No	2007-10-13	2007-10-13	Oral	No	Yes	Yes	No	No				Yes	No	No	No	No	No	No	No	Yes	Yes	tramadole	No			Yes	ciprofloxacine1gm	2010-04-23	Still not Develove AKI		1	1	234	0.7		120	80
132	Hiwot Fana CRH	61	Male	Semi_urban	divorced	Gov't employee			Active	Never smoke		No	2007-10-13	2007-10-13	Oral	No	Yes	Yes	No	No				Yes	No	No	No	No	No	No	No	Yes	Yes	tramadole	No			Yes	ciprofloxacine1gm	2010-04-23	Still not Develove AKI		2	6	208	0.8		130	80
132	Hiwot Fana CRH	61	Male	Semi_urban	divorced	Gov't employee			Active	Never smoke		No	2007-10-13	2007-10-13	Oral	No	Yes	Yes	No	No				Yes	No	No	No	No	No	No	No	Yes	Yes	tramadole	No			Yes	ciprofloxacine1gm	2010-04-23	Still not Develove AKI		3	12	117	0.7		130	90
133	Hiwot Fana CRH	55	Male	Urban	married	Gov't employee			Inactive	Never smoke		No	2007-05-02	2007-06-07	Oral	No	Yes	No	No	No			63	No	No	No	No	No	No	No	No	Yes	Yes	tramadole	No			No		2010-03-30	Still not Develove AKI		1	1	255	1		120	80
133	Hiwot Fana CRH	55	Male	Urban	married	Gov't employee			Inactive	Never smoke		No	2007-05-02	2007-06-07	Oral	No	Yes	No	No	No			63	No	No	No	No	No	No	No	No	Yes	Yes	tramadole	No			No		2010-03-30	Still not Develove AKI		2	6	250	1		100	70
133	Hiwot Fana CRH	55	Male	Urban	married	Gov't employee			Inactive	Never smoke		No	2007-05-02	2007-06-07	Oral	No	Yes	No	No	No			63	No	No	No	No	No	No	No	No	Yes	Yes	tramadole	No			No		2010-03-30	Still not Develove AKI		3	12	272	1		112	78
133	Hiwot Fana CRH	55	Male	Urban	married	Gov't employee			Inactive	Never smoke		No	2007-05-02	2007-06-07	Oral	No	Yes	No	No	No			63	No	No	No	No	No	No	No	No	Yes	Yes	tramadole	No			No		2010-03-30	Still not Develove AKI		4	18	119	0.9		130	90
133	Hiwot Fana CRH	55	Male	Urban	married	Gov't employee			Inactive	Never smoke		No	2007-05-02	2007-06-07	Oral	No	Yes	No	No	No			63	No	No	No	No	No	No	No	No	Yes	Yes	tramadole	No			No		2010-03-30	Still not Develove AKI		5	24	302	0.9		110	80
133	Hiwot Fana CRH	55	Male	Urban	married	Gov't employee			Inactive	Never smoke		No	2007-05-02	2007-06-07	Oral	No	Yes	No	No	No			63	No	No	No	No	No	No	No	No	Yes	Yes	tramadole	No			No		2010-03-30	Still not Develove AKI		6	30	273	0.89		120	100
133	Hiwot Fana CRH	55	Male	Urban	married	Gov't employee			Inactive	Never smoke		No	2007-05-02	2007-06-07	Oral	No	Yes	No	No	No			63	No	No	No	No	No	No	No	No	Yes	Yes	tramadole	No			No		2010-03-30	Still not Develove AKI		7	36	166	1		125	100
134	Hiwot Fana CRH	45	Female	Semi_urban	married	Private work		2500	Active	Never smoke		No	2005-06-10	2006-03-28	Oral	No	Yes	Yes	No	No				No	No	No	No	No	No	No	No	No	No		No			No		2010-04-05	Still not Develove AKI		1	1	218	1.2		140	90
134	Hiwot Fana CRH	45	Female	Semi_urban	married	Private work		2500	Active	Never smoke		No	2005-06-10	2006-03-28	Oral	No	Yes	Yes	No	No				No	No	No	No	No	No	No	No	No	No		No			No		2010-04-05	Still not Develove AKI		2	6	224	1		100	60
134	Hiwot Fana CRH	45	Female	Semi_urban	married	Private work		2500	Active	Never smoke		No	2005-06-10	2006-03-28	Oral	No	Yes	Yes	No	No				No	No	No	No	No	No	No	No	No	No		No			No		2010-04-05	Still not Develove AKI		3	12	134	1		100	70
134	Hiwot Fana CRH	45	Female	Semi_urban	married	Private work		2500	Active	Never smoke		No	2005-06-10	2006-03-28	Oral	No	Yes	Yes	No	No				No	No	No	No	No	No	No	No	No	No		No			No		2010-04-05	Still not Develove AKI		4	24	192	1.2
134	Hiwot Fana CRH	45	Female	Semi_urban	married	Private work		2500	Active	Never smoke		No	2005-06-10	2006-03-28	Oral	No	Yes	Yes	No	No				No	No	No	No	No	No	No	No	No	No		No			No		2010-04-05	Still not Develove AKI		5	30	185	1.1
134	Hiwot Fana CRH	45	Female	Semi_urban	married	Private work		2500	Active	Never smoke		No	2005-06-10	2006-03-28	Oral	No	Yes	Yes	No	No				No	No	No	No	No	No	No	No	No	No		No			No		2010-04-05	Still not Develove AKI		6	36	214	0.9
134	Hiwot Fana CRH	45	Female	Semi_urban	married	Private work		2500	Active	Never smoke		No	2005-06-10	2006-03-28	Oral	No	Yes	Yes	No	No				No	No	No	No	No	No	No	No	No	No		No			No		2010-04-05	Still not Develove AKI		7	42	181	1
134	Hiwot Fana CRH	45	Female	Semi_urban	married	Private work		2500	Active	Never smoke		No	2005-06-10	2006-03-28	Oral	No	Yes	Yes	No	No				No	No	No	No	No	No	No	No	No	No		No			No		2010-04-05	Still not Develove AKI		8	48	196	1.1
134	Hiwot Fana CRH	45	Female	Semi_urban	married	Private work		2500	Active	Never smoke		No	2005-06-10	2006-03-28	Oral	No	Yes	Yes	No	No				No	No	No	No	No	No	No	No	No	No		No			No		2010-04-05	Still not Develove AKI		9	54	208	1.2
135	Hiwot Fana CRH	46	Female	Urban	married	Gov't employee			Inactive	Never smoke		No	2007-07-28	2008-07-02	Oral	No	Yes	Yes	No	No				No	No	No	No	No	No	No	No	Yes	Yes	tramadole	No			No		2010-04-13	Still not Develove AKI		1	1	219	0.9		100	70
135	Hiwot Fana CRH	46	Female	Urban	married	Gov't employee			Inactive	Never smoke		No	2007-07-28	2008-07-02	Oral	No	Yes	Yes	No	No				No	No	No	No	No	No	No	No	Yes	Yes	tramadole	No			No		2010-04-13	Still not Develove AKI		2	6	313			120	70
135	Hiwot Fana CRH	46	Female	Urban	married	Gov't employee			Inactive	Never smoke		No	2007-07-28	2008-07-02	Oral	No	Yes	Yes	No	No				No	No	No	No	No	No	No	No	Yes	Yes	tramadole	No			No		2010-04-13	Still not Develove AKI		3	12	291			100	80
135	Hiwot Fana CRH	46	Female	Urban	married	Gov't employee			Inactive	Never smoke		No	2007-07-28	2008-07-02	Oral	No	Yes	Yes	No	No				No	No	No	No	No	No	No	No	Yes	Yes	tramadole	No			No		2010-04-13	Still not Develove AKI		4	18	244	1		140	80
135	Hiwot Fana CRH	46	Female	Urban	married	Gov't employee			Inactive	Never smoke		No	2007-07-28	2008-07-02	Oral	No	Yes	Yes	No	No				No	No	No	No	No	No	No	No	Yes	Yes	tramadole	No			No		2010-04-13	Still not Develove AKI		5	24	165	1		100	80
136	Hiwot Fana CRH	72	Female	Urban	widowed	Retired		2000	Inactive	Never smoke		No	2006-11-27	2007-01-26	Oral	No	Yes	Yes	No	No			70	No	No	No	No	Yes	Yes	No	No	No	No		No			No		2010-04-17	Develop AKI		1	1	365	0.7		110	80
136	Hiwot Fana CRH	72	Female	Urban	widowed	Retired		2000	Inactive	Never smoke		No	2006-11-27	2007-01-26	Oral	No	Yes	Yes	No	No			70	No	No	No	No	Yes	Yes	No	No	No	No		No			No		2010-04-17	Develop AKI		2	6	212	0.6		110	60
136	Hiwot Fana CRH	72	Female	Urban	widowed	Retired		2000	Inactive	Never smoke		No	2006-11-27	2007-01-26	Oral	No	Yes	Yes	No	No			70	No	No	No	No	Yes	Yes	No	No	No	No		No			No		2010-04-17	Develop AKI		3	12	275	0.6		117	90
136	Hiwot Fana CRH	72	Female	Urban	widowed	Retired		2000	Inactive	Never smoke		No	2006-11-27	2007-01-26	Oral	No	Yes	Yes	No	No			70	No	No	No	No	Yes	Yes	No	No	No	No		No			No		2010-04-17	Develop AKI		4	18	106	0.7		121	60
136	Hiwot Fana CRH	72	Female	Urban	widowed	Retired		2000	Inactive	Never smoke		No	2006-11-27	2007-01-26	Oral	No	Yes	Yes	No	No			70	No	No	No	No	Yes	Yes	No	No	No	No		No			No		2010-04-17	Develop AKI		5	24	112	0.7		121	60
136	Hiwot Fana CRH	72	Female	Urban	widowed	Retired		2000	Inactive	Never smoke		No	2006-11-27	2007-01-26	Oral	No	Yes	Yes	No	No			70	No	No	No	No	Yes	Yes	No	No	No	No		No			No		2010-04-17	Develop AKI		6	30	171	0.8		110	90
136	Hiwot Fana CRH	72	Female	Urban	widowed	Retired		2000	Inactive	Never smoke		No	2006-11-27	2007-01-26	Oral	No	Yes	Yes	No	No			70	No	No	No	No	Yes	Yes	No	No	No	No		No			No		2010-04-17	Develop AKI		7	36	178	0.8		110	90
136	Hiwot Fana CRH	72	Female	Urban	widowed	Retired		2000	Inactive	Never smoke		No	2006-11-27	2007-01-26	Oral	No	Yes	Yes	No	No			70	No	No	No	No	Yes	Yes	No	No	No	No		No			No		2010-04-17	Develop AKI		8	42	161	0.7		132	100
137	Hiwot Fana CRH	50	Male	Semi_urban	married	Retired			Inactive	Never smoke		No	2006-07-11	2006-09-07	Oral	No	Yes	Yes	No	No		1.56	70	No	Yes	No	No	No	No	No	No	Yes	Yes	tramadole	No			No	norfloxacine	2010-04-22	Still not Develove AKI		1	1	118	1		120	80
137	Hiwot Fana CRH	50	Male	Semi_urban	married	Retired			Inactive	Never smoke		No	2006-07-11	2006-09-07	Oral	No	Yes	Yes	No	No		1.56	70	No	Yes	No	No	No	No	No	No	Yes	Yes	tramadole	No			No	norfloxacine	2010-04-22	Still not Develove AKI		2	6	115	0.9		110	80
137	Hiwot Fana CRH	50	Male	Semi_urban	married	Retired			Inactive	Never smoke		No	2006-07-11	2006-09-07	Oral	No	Yes	Yes	No	No		1.56	70	No	Yes	No	No	No	No	No	No	Yes	Yes	tramadole	No			No	norfloxacine	2010-04-22	Still not Develove AKI		3	12	282	0.9		105	65
137	Hiwot Fana CRH	50	Male	Semi_urban	married	Retired			Inactive	Never smoke		No	2006-07-11	2006-09-07	Oral	No	Yes	Yes	No	No		1.56	70	No	Yes	No	No	No	No	No	No	Yes	Yes	tramadole	No			No	norfloxacine	2010-04-22	Still not Develove AKI		4	18	231	0.9		110	80
137	Hiwot Fana CRH	50	Male	Semi_urban	married	Retired			Inactive	Never smoke		No	2006-07-11	2006-09-07	Oral	No	Yes	Yes	No	No		1.56	70	No	Yes	No	No	No	No	No	No	Yes	Yes	tramadole	No			No	norfloxacine	2010-04-22	Still not Develove AKI		5	24	287	1		120	100
137	Hiwot Fana CRH	50	Male	Semi_urban	married	Retired			Inactive	Never smoke		No	2006-07-11	2006-09-07	Oral	No	Yes	Yes	No	No		1.56	70	No	Yes	No	No	No	No	No	No	Yes	Yes	tramadole	No			No	norfloxacine	2010-04-22	Still not Develove AKI		6	30	307	1.3		110	80
137	Hiwot Fana CRH	50	Male	Semi_urban	married	Retired			Inactive	Never smoke		No	2006-07-11	2006-09-07	Oral	No	Yes	Yes	No	No		1.56	70	No	Yes	No	No	No	No	No	No	Yes	Yes	tramadole	No			No	norfloxacine	2010-04-22	Still not Develove AKI		7	36	264	1.2
137	Hiwot Fana CRH	50	Male	Semi_urban	married	Retired			Inactive	Never smoke		No	2006-07-11	2006-09-07	Oral	No	Yes	Yes	No	No		1.56	70	No	Yes	No	No	No	No	No	No	Yes	Yes	tramadole	No			No	norfloxacine	2010-04-22	Still not Develove AKI		8	42		1
138	Hiwot Fana CRH	68	Female	Urban	widowed	Unemployed			Inactive	Never smoke		No	2005-06-19	2005-08-27	Oral	No	Yes	No	No	No				No	No	Yes	No	Yes	Yes	No	No	Yes	Yes	pcm	Yes	hct	25mg	Yes	amoxicilline 1gm	2010-03-30	Develop AKI		1	1	312	1.2		160	100
138	Hiwot Fana CRH	68	Female	Urban	widowed	Unemployed			Inactive	Never smoke		No	2005-06-19	2005-08-27	Oral	No	Yes	No	No	No				No	No	Yes	No	Yes	Yes	No	No	Yes	Yes	pcm	Yes	hct	25mg	Yes	amoxicilline 1gm	2010-03-30	Develop AKI		2	6	156	0.6		137	80
138	Hiwot Fana CRH	68	Female	Urban	widowed	Unemployed			Inactive	Never smoke		No	2005-06-19	2005-08-27	Oral	No	Yes	No	No	No				No	No	Yes	No	Yes	Yes	No	No	Yes	Yes	pcm	Yes	hct	25mg	Yes	amoxicilline 1gm	2010-03-30	Develop AKI		3	12	119	0.6		140	100
138	Hiwot Fana CRH	68	Female	Urban	widowed	Unemployed			Inactive	Never smoke		No	2005-06-19	2005-08-27	Oral	No	Yes	No	No	No				No	No	Yes	No	Yes	Yes	No	No	Yes	Yes	pcm	Yes	hct	25mg	Yes	amoxicilline 1gm	2010-03-30	Develop AKI		4	18	119	0.6		145	75
138	Hiwot Fana CRH	68	Female	Urban	widowed	Unemployed			Inactive	Never smoke		No	2005-06-19	2005-08-27	Oral	No	Yes	No	No	No				No	No	Yes	No	Yes	Yes	No	No	Yes	Yes	pcm	Yes	hct	25mg	Yes	amoxicilline 1gm	2010-03-30	Develop AKI		5	24	133	0.7		120	100
138	Hiwot Fana CRH	68	Female	Urban	widowed	Unemployed			Inactive	Never smoke		No	2005-06-19	2005-08-27	Oral	No	Yes	No	No	No				No	No	Yes	No	Yes	Yes	No	No	Yes	Yes	pcm	Yes	hct	25mg	Yes	amoxicilline 1gm	2010-03-30	Develop AKI		6	30	161	0.8		150	100
138	Hiwot Fana CRH	68	Female	Urban	widowed	Unemployed			Inactive	Never smoke		No	2005-06-19	2005-08-27	Oral	No	Yes	No	No	No				No	No	Yes	No	Yes	Yes	No	No	Yes	Yes	pcm	Yes	hct	25mg	Yes	amoxicilline 1gm	2010-03-30	Develop AKI		7	36	204	0.7		156	97
138	Hiwot Fana CRH	68	Female	Urban	widowed	Unemployed			Inactive	Never smoke		No	2005-06-19	2005-08-27	Oral	No	Yes	No	No	No				No	No	Yes	No	Yes	Yes	No	No	Yes	Yes	pcm	Yes	hct	25mg	Yes	amoxicilline 1gm	2010-03-30	Develop AKI		8	42	375			175	100
138	Hiwot Fana CRH	68	Female	Urban	widowed	Unemployed			Inactive	Never smoke		No	2005-06-19	2005-08-27	Oral	No	Yes	No	No	No				No	No	Yes	No	Yes	Yes	No	No	Yes	Yes	pcm	Yes	hct	25mg	Yes	amoxicilline 1gm	2010-03-30	Develop AKI		9	48	217	1.9
138	Hiwot Fana CRH	68	Female	Urban	widowed	Unemployed			Inactive	Never smoke		No	2005-06-19	2005-08-27	Oral	No	Yes	No	No	No				No	No	Yes	No	Yes	Yes	No	No	Yes	Yes	pcm	Yes	hct	25mg	Yes	amoxicilline 1gm	2010-03-30	Develop AKI		10	54		2.3
139	Hiwot Fana CRH	50	Female	Rural	married	Farmer			Inactive	Never smoke		No	2008-09-26	2008-10-16	Oral	No	Yes	Yes	No	No		1.66	68	Yes	No	Yes	No	No	No	No	No	Yes	Yes	tramadole	Yes	enalapril	5mg	No		2010-04-11	Still not Develove AKI		1	1	340	1		120	60
139	Hiwot Fana CRH	50	Female	Rural	married	Farmer			Inactive	Never smoke		No	2008-09-26	2008-10-16	Oral	No	Yes	Yes	No	No		1.66	68	Yes	No	Yes	No	No	No	No	No	Yes	Yes	tramadole	Yes	enalapril	5mg	No		2010-04-11	Still not Develove AKI		2	6	404	0.9		140	70
139	Hiwot Fana CRH	50	Female	Rural	married	Farmer			Inactive	Never smoke		No	2008-09-26	2008-10-16	Oral	No	Yes	Yes	No	No		1.66	68	Yes	No	Yes	No	No	No	No	No	Yes	Yes	tramadole	Yes	enalapril	5mg	No		2010-04-11	Still not Develove AKI		3	12	142	1		110	80
139	Hiwot Fana CRH	50	Female	Rural	married	Farmer			Inactive	Never smoke		No	2008-09-26	2008-10-16	Oral	No	Yes	Yes	No	No		1.66	68	Yes	No	Yes	No	No	No	No	No	Yes	Yes	tramadole	Yes	enalapril	5mg	No		2010-04-11	Still not Develove AKI		4	18	310	1		116	88
140	Hiwot Fana CRH	75	Female	Urban	married	Unemployed		3800	Inactive	Never smoke		No	2008-01-26	2008-02-20	Oral	No	Yes	No	No	No				Yes	No	No	No	No	Yes	No	No	Yes	Yes	tramadole	No			No	azitromicine 2gm	2010-04-08	Still not Develove AKI		1	1	159	0.5		100	60
140	Hiwot Fana CRH	75	Female	Urban	married	Unemployed		3800	Inactive	Never smoke		No	2008-01-26	2008-02-20	Oral	No	Yes	No	No	No				Yes	No	No	No	No	Yes	No	No	Yes	Yes	tramadole	No			No	azitromicine 2gm	2010-04-08	Still not Develove AKI		2	6	214	0.6		110	70
140	Hiwot Fana CRH	75	Female	Urban	married	Unemployed		3800	Inactive	Never smoke		No	2008-01-26	2008-02-20	Oral	No	Yes	No	No	No				Yes	No	No	No	No	Yes	No	No	Yes	Yes	tramadole	No			No	azitromicine 2gm	2010-04-08	Still not Develove AKI		3	12	151	0.5		125	77
140	Hiwot Fana CRH	75	Female	Urban	married	Unemployed		3800	Inactive	Never smoke		No	2008-01-26	2008-02-20	Oral	No	Yes	No	No	No				Yes	No	No	No	No	Yes	No	No	Yes	Yes	tramadole	No			No	azitromicine 2gm	2010-04-08	Still not Develove AKI		4	18	219	0.5		120	70
140	Hiwot Fana CRH	75	Female	Urban	married	Unemployed		3800	Inactive	Never smoke		No	2008-01-26	2008-02-20	Oral	No	Yes	No	No	No				Yes	No	No	No	No	Yes	No	No	Yes	Yes	tramadole	No			No	azitromicine 2gm	2010-04-08	Still not Develove AKI		5	24	216	0.6		121	82
141	Hiwot Fana CRH	51	Female	Urban	married	Private work			Active	Never smoke		No	2007-05-30	2007-07-14	Oral	No	Yes	No	No	No				Yes	No	No	No	Yes	Yes	No	No	Yes	No		No			No		2010-04-04	Still not Develove AKI		1	1	144	0.5		125	79
141	Hiwot Fana CRH	51	Female	Urban	married	Private work			Active	Never smoke		No	2007-05-30	2007-07-14	Oral	No	Yes	No	No	No				Yes	No	No	No	Yes	Yes	No	No	Yes	No		No			No		2010-04-04	Still not Develove AKI		2	6	165	0.4		125	75
141	Hiwot Fana CRH	51	Female	Urban	married	Private work			Active	Never smoke		No	2007-05-30	2007-07-14	Oral	No	Yes	No	No	No				Yes	No	No	No	Yes	Yes	No	No	Yes	No		No			No		2010-04-04	Still not Develove AKI		3	12	124			118	72
141	Hiwot Fana CRH	51	Female	Urban	married	Private work			Active	Never smoke		No	2007-05-30	2007-07-14	Oral	No	Yes	No	No	No				Yes	No	No	No	Yes	Yes	No	No	Yes	No		No			No		2010-04-04	Still not Develove AKI		4	18	188			125	70
141	Hiwot Fana CRH	51	Female	Urban	married	Private work			Active	Never smoke		No	2007-05-30	2007-07-14	Oral	No	Yes	No	No	No				Yes	No	No	No	Yes	Yes	No	No	Yes	No		No			No		2010-04-04	Still not Develove AKI		5	24	112			120	80
141	Hiwot Fana CRH	51	Female	Urban	married	Private work			Active	Never smoke		No	2007-05-30	2007-07-14	Oral	No	Yes	No	No	No				Yes	No	No	No	Yes	Yes	No	No	Yes	No		No			No		2010-04-04	Still not Develove AKI		6	30				110	90
142	Hiwot Fana CRH	60	Female	Urban	married	Private work			Inactive	Never smoke		No	2008-07-07	2008-08-05	Oral	No	Yes	No	No	No				No	No	No	No	No	No	No	No	Yes	Yes	tramadole	No			Yes	amoxicilline 1gm	2010-04-23	Still not Develove AKI		1	1	203	0.9		128	83
142	Hiwot Fana CRH	60	Female	Urban	married	Private work			Inactive	Never smoke		No	2008-07-07	2008-08-05	Oral	No	Yes	No	No	No				No	No	No	No	No	No	No	No	Yes	Yes	tramadole	No			Yes	amoxicilline 1gm	2010-04-23	Still not Develove AKI		2	6	112	0.9		130	70
142	Hiwot Fana CRH	60	Female	Urban	married	Private work			Inactive	Never smoke		No	2008-07-07	2008-08-05	Oral	No	Yes	No	No	No				No	No	No	No	No	No	No	No	Yes	Yes	tramadole	No			Yes	amoxicilline 1gm	2010-04-23	Still not Develove AKI		3	12	137	0.9		110	90
142	Hiwot Fana CRH	60	Female	Urban	married	Private work			Inactive	Never smoke		No	2008-07-07	2008-08-05	Oral	No	Yes	No	No	No				No	No	No	No	No	No	No	No	Yes	Yes	tramadole	No			Yes	amoxicilline 1gm	2010-04-23	Still not Develove AKI		4	18	189	0.9		135	81
143	Hiwot Fana CRH	53	Male	Urban	married	Gov't employee			Active	Never smoke		No	2006-06-26	2006-10-30	Oral	No	Yes	No	No	No		1.59	72	No	No	No	No	No	Yes	No	No	Yes	Yes	pcm	No			No		2010-04-13	Still not Develove AKI		1	1	200	1		100	60
143	Hiwot Fana CRH	53	Male	Urban	married	Gov't employee			Active	Never smoke		No	2006-06-26	2006-10-30	Oral	No	Yes	No	No	No		1.59	72	No	No	No	No	No	Yes	No	No	Yes	Yes	pcm	No			No		2010-04-13	Still not Develove AKI		2	6	239	0.9		130	80
143	Hiwot Fana CRH	53	Male	Urban	married	Gov't employee			Active	Never smoke		No	2006-06-26	2006-10-30	Oral	No	Yes	No	No	No		1.59	72	No	No	No	No	No	Yes	No	No	Yes	Yes	pcm	No			No		2010-04-13	Still not Develove AKI		3	12	123	0.9		120	60
143	Hiwot Fana CRH	53	Male	Urban	married	Gov't employee			Active	Never smoke		No	2006-06-26	2006-10-30	Oral	No	Yes	No	No	No		1.59	72	No	No	No	No	No	Yes	No	No	Yes	Yes	pcm	No			No		2010-04-13	Still not Develove AKI		4	18	231	0.9		125	87
143	Hiwot Fana CRH	53	Male	Urban	married	Gov't employee			Active	Never smoke		No	2006-06-26	2006-10-30	Oral	No	Yes	No	No	No		1.59	72	No	No	No	No	No	Yes	No	No	Yes	Yes	pcm	No			No		2010-04-13	Still not Develove AKI		5	24	142	1		140	89
143	Hiwot Fana CRH	53	Male	Urban	married	Gov't employee			Active	Never smoke		No	2006-06-26	2006-10-30	Oral	No	Yes	No	No	No		1.59	72	No	No	No	No	No	Yes	No	No	Yes	Yes	pcm	No			No		2010-04-13	Still not Develove AKI		6	3	144	1		135	72
143	Hiwot Fana CRH	53	Male	Urban	married	Gov't employee			Active	Never smoke		No	2006-06-26	2006-10-30	Oral	No	Yes	No	No	No		1.59	72	No	No	No	No	No	Yes	No	No	Yes	Yes	pcm	No			No		2010-04-13	Still not Develove AKI		7	36	256	0.8		130	80
143	Hiwot Fana CRH	53	Male	Urban	married	Gov't employee			Active	Never smoke		No	2006-06-26	2006-10-30	Oral	No	Yes	No	No	No		1.59	72	No	No	No	No	No	Yes	No	No	Yes	Yes	pcm	No			No		2010-04-13	Still not Develove AKI		8	42	237	0.8		130	85
144	Hiwot Fana CRH	40	Male	Rural	married	Farmer	not educated	750		Used to smke		No	2006-06-11	2006-07-21	Oral	No	Yes	No	No	No				No	No	No	No	No	No	No	No	Yes	Yes	pcm	No			No		2010-03-29	Still not Develove AKI		1	1	129	1		110	80
144	Hiwot Fana CRH	40	Male	Rural	married	Farmer	not educated			Used to smke		No	2006-06-11	2006-07-21	Oral	No	Yes	No	No	No				No	No	No	No	No	No	No	No	Yes	Yes	pcm	No			No		2010-03-29	Still not Develove AKI		2	6	104	0.9		130	90
144	Hiwot Fana CRH	40	Male	Rural	married	Farmer	not educated			Used to smke		No	2006-06-11	2006-07-21	Oral	No	Yes	No	No	No				No	No	No	No	No	No	No	No	Yes	Yes	pcm	No			No		2010-03-29	Still not Develove AKI		3	12	128	0.5		130	90
144	Hiwot Fana CRH	40	Male	Rural	married	Farmer	not educated			Used to smke		No	2006-06-11	2006-07-21	Oral	No	Yes	No	No	No				No	No	No	No	No	No	No	No	Yes	Yes	pcm	No			No		2010-03-29	Still not Develove AKI		4	18	110	0.7		130	80
144	Hiwot Fana CRH	40	Male	Rural	married	Farmer	not educated			Used to smke		No	2006-06-11	2006-07-21	Oral	No	Yes	No	No	No				No	No	No	No	No	No	No	No	Yes	Yes	pcm	No			No		2010-03-29	Still not Develove AKI		5	24	217	0.7		120	81
144	Hiwot Fana CRH	40	Male	Rural	married	Farmer	not educated			Used to smke		No	2006-06-11	2006-07-21	Oral	No	Yes	No	No	No				No	No	No	No	No	No	No	No	Yes	Yes	pcm	No			No		2010-03-29	Still not Develove AKI		6	30	180	0.5		110	75
144	Hiwot Fana CRH	40	Male	Rural	married	Farmer	not educated			Used to smke		No	2006-06-11	2006-07-21	Oral	No	Yes	No	No	No				No	No	No	No	No	No	No	No	Yes	Yes	pcm	No			No		2010-03-29	Still not Develove AKI		7	36	187	0.9		119	83
144	Hiwot Fana CRH	40	Male	Rural	married	Farmer	not educated			Used to smke		No	2006-06-11	2006-07-21	Oral	No	Yes	No	No	No				No	No	No	No	No	No	No	No	Yes	Yes	pcm	No			No		2010-03-29	Still not Develove AKI		8	42	104	0.9		123	65
145	Hiwot Fana CRH	40	Female	Semi_urban	married	Private work			Active	Never smoke		No	2005-12-21	2005-12-22	Oral	No	Yes	No	Yes	No				No	No	No	No	No	No	No	No	Yes	No		No			No		2010-04-19	Still not Develove AKI		1	1	112	1.2
145	Hiwot Fana CRH	40	Female	Semi_urban	married	Private work			Active	Never smoke		No	2005-12-21	2005-12-22	Oral	No	Yes	No	Yes	No				No	No	No	No	No	No	No	No	Yes	No		No			No		2010-04-19	Still not Develove AKI		2	6	98	0.9		110	70
145	Hiwot Fana CRH	40	Female	Semi_urban	married	Private work			Active	Never smoke		No	2005-12-21	2005-12-22	Oral	No	Yes	No	Yes	No				No	No	No	No	No	No	No	No	Yes	No		No			No		2010-04-19	Still not Develove AKI		3	12	213	0.9		90	60
145	Hiwot Fana CRH	40	Female	Semi_urban	married	Private work			Active	Never smoke		No	2005-12-21	2005-12-22	Oral	No	Yes	No	Yes	No				No	No	No	No	No	No	No	No	Yes	No		No			No		2010-04-19	Still not Develove AKI		4	18	113	0.6		108	70
145	Hiwot Fana CRH	40	Female	Semi_urban	married	Private work			Active	Never smoke		No	2005-12-21	2005-12-22	Oral	No	Yes	No	Yes	No				No	No	No	No	No	No	No	No	Yes	No		No			No		2010-04-19	Still not Develove AKI		5	24	80			110	80
145	Hiwot Fana CRH	40	Female	Semi_urban	married	Private work			Active	Never smoke		No	2005-12-21	2005-12-22	Oral	No	Yes	No	Yes	No				No	No	No	No	No	No	No	No	Yes	No		No			No		2010-04-19	Still not Develove AKI		6	30	141	0.6		120	70
145	Hiwot Fana CRH	40	Female	Semi_urban	married	Private work			Active	Never smoke		No	2005-12-21	2005-12-22	Oral	No	Yes	No	Yes	No				No	No	No	No	No	No	No	No	Yes	No		No			No		2010-04-19	Still not Develove AKI		7	36	117	1.2		135	100
145	Hiwot Fana CRH	40	Female	Semi_urban	married	Private work			Active	Never smoke		No	2005-12-21	2005-12-22	Oral	No	Yes	No	Yes	No				No	No	No	No	No	No	No	No	Yes	No		No			No		2010-04-19	Still not Develove AKI		8	42	226	1.1		115	72
145	Hiwot Fana CRH	40	Female	Semi_urban	married	Private work			Active	Never smoke		No	2005-12-21	2005-12-22	Oral	No	Yes	No	Yes	No				No	No	No	No	No	No	No	No	Yes	No		No			No		2010-04-19	Still not Develove AKI		9	48	251	1.4		120	95
145	Hiwot Fana CRH	40	Female	Semi_urban	married	Private work			Active	Never smoke		No	2005-12-21	2005-12-22	Oral	No	Yes	No	Yes	No				No	No	No	No	No	No	No	No	Yes	No		No			No		2010-04-19	Still not Develove AKI		10	54	123	1.3		100	90
146	Hiwot Fana CRH	57	Male	Urban	divorced	Private work			Inactive	Never smoke		No	2009-02-20	2009-03-18	Oral	No	Yes	Yes	Yes	No				No	No	Yes	No	No	No	No	No	Yes	No		Yes	enalapril	5mg	No		2010-04-22	Still not Develove AKI		1	1	335	0.5		130	100
146	Hiwot Fana CRH	57	Male	Urban	divorced	Private work			Inactive	Never smoke		No	2009-02-20	2009-03-18	Oral	No	Yes	Yes	Yes	No				No	No	Yes	No	No	No	No	No	Yes	No		Yes	enalapril	5mg	No		2010-04-22	Still not Develove AKI		2	6	212	0.6		167	85
146	Hiwot Fana CRH	57	Male	Urban	divorced	Private work			Inactive	Never smoke		No	2009-02-20	2009-03-18	Oral	No	Yes	Yes	Yes	No				No	No	Yes	No	No	No	No	No	Yes	No		Yes	enalapril	5mg	No		2010-04-22	Still not Develove AKI		3	12	164	0.5		147	96
147	Hiwot Fana CRH	40	Female	Urban	married	Gov't employee			Active	Never smoke		No	2007-02-12	2008-06-28	Oral	No	Yes	Yes	Yes	Yes	1			No	No	No	No	No	No	No	No	Yes	No		No			No		2010-03-29	Discontinue FU		1	1	113	0.9		120	80
147	Hiwot Fana CRH	40	Female	Urban	married	Gov't employee			Active	Never smoke		No	2007-02-12	2008-06-28	Oral	No	Yes	Yes	Yes	Yes	1			No	No	No	No	No	No	No	No	Yes	No		No			No		2010-03-29	Discontinue FU		2	6	98	0.8		130	90
147	Hiwot Fana CRH	40	Female	Urban	married	Gov't employee			Active	Never smoke		No	2007-02-12	2008-06-28	Oral	No	Yes	Yes	Yes	Yes	1			No	No	No	No	No	No	No	No	Yes	No		No			No		2010-03-29	Discontinue FU		3	12	101	0.9		116	80
147	Hiwot Fana CRH	40	Female	Urban	married	Gov't employee			Active	Never smoke		No	2007-02-12	2008-06-28	Oral	No	Yes	Yes	Yes	Yes	1			No	No	No	No	No	No	No	No	Yes	No		No			No		2010-03-29	Discontinue FU		4	18	103	0.9		135	77
147	Hiwot Fana CRH	40	Female	Urban	married	Gov't employee			Active	Never smoke		No	2007-02-12	2008-06-28	Oral	No	Yes	Yes	Yes	Yes	1			No	No	No	No	No	No	No	No	Yes	No		No			No		2010-03-29	Discontinue FU		5	24	106	1		125	100
148	Hiwot Fana CRH	70	Male	Urban	married	Retired			Inactive	Never smoke		No	2006-10-24	2007-03-26	Oral	No	Yes	Yes	Yes	No		1.6	80	No	No	Yes	No	No	No	No	No	Yes	Yes	tramadole	Yes	enalapril	5mg	Yes	ciprofloxacine1gm	2010-04-20	Still not Develove AKI		1	1	120	1		144	80
148	Hiwot Fana CRH	70	Male	Urban	married	Retired			Inactive	Never smoke		No	2006-10-24	2007-03-26	Oral	No	Yes	Yes	Yes	No		1.6	80	No	No	Yes	No	No	No	No	No	Yes	Yes	tramadole	Yes	enalapril	5mg	Yes	ciprofloxacine1gm	2010-04-20	Still not Develove AKI		2	6	120	0.9		130	90
148	Hiwot Fana CRH	70	Male	Urban	married	Retired			Inactive	Never smoke		No	2006-10-24	2007-03-26	Oral	No	Yes	Yes	Yes	No		1.6	80	No	No	Yes	No	No	No	No	No	Yes	Yes	tramadole	Yes	enalapril	5mg	Yes	ciprofloxacine1gm	2010-04-20	Still not Develove AKI		3	12	168	0.9		160	100
148	Hiwot Fana CRH	70	Male	Urban	married	Retired			Inactive	Never smoke		No	2006-10-24	2007-03-26	Oral	No	Yes	Yes	Yes	No		1.6	80	No	No	Yes	No	No	No	No	No	Yes	Yes	tramadole	Yes	enalapril	5mg	Yes	ciprofloxacine1gm	2010-04-20	Still not Develove AKI		4	18	127	0.8		170	100
148	Hiwot Fana CRH	70	Male	Urban	married	Retired			Inactive	Never smoke		No	2006-10-24	2007-03-26	Oral	No	Yes	Yes	Yes	No		1.6	80	No	No	Yes	No	No	No	No	No	Yes	Yes	tramadole	Yes	enalapril	5mg	Yes	ciprofloxacine1gm	2010-04-20	Still not Develove AKI		5	24	168	0.7		116	81
148	Hiwot Fana CRH	70	Male	Urban	married	Retired			Inactive	Never smoke		No	2006-10-24	2007-03-26	Oral	No	Yes	Yes	Yes	No		1.6	80	No	No	Yes	No	No	No	No	No	Yes	Yes	tramadole	Yes	enalapril	5mg	Yes	ciprofloxacine1gm	2010-04-20	Still not Develove AKI		6	30	139	0.9		170	90
148	Hiwot Fana CRH	70	Male	Urban	married	Retired			Inactive	Never smoke		No	2006-10-24	2007-03-26	Oral	No	Yes	Yes	Yes	No		1.6	80	No	No	Yes	No	No	No	No	No	Yes	Yes	tramadole	Yes	enalapril	5mg	Yes	ciprofloxacine1gm	2010-04-20	Still not Develove AKI		7	36	146	0.9		147	75
149	Hiwot Fana CRH	42	Male	Rural	married	Farmer			Active	Never smoke		No	2009-01-04	2009-06-17	Oral	No	Yes	No	No	No		1.61	73	No	No	No	No	No	No	No	No	Yes	Yes	tramadole	No			No		2010-04-17	Still not Develove AKI		1	1	211	0.5		108	75
149	Hiwot Fana CRH	42	Male	Rural	married	Farmer			Active	Never smoke		No	2009-01-04	2009-06-17	Oral	No	Yes	No	No	No		1.61	73	No	No	No	No	No	No	No	No	Yes	Yes	tramadole	No			No		2010-04-17	Still not Develove AKI		2	6	160	0.6		140	100
150	Hiwot Fana CRH	38	Male	Urban	married	Unemployed			Inactive	Never smoke		No	2009-04-30	2009-06-29	Oral	No	Yes	No	No	Yes	1			No	No	No	No	No	No	No	No	Yes	Yes	tramadole	No			No		2010-04-19	Still not Develove AKI		1	1	140	0.6		98	67
150	Hiwot Fana CRH	38	Male	Urban	married	Unemployed			Inactive	Never smoke		No	2009-04-30	2009-06-29	Oral	No	Yes	No	No	Yes	1			No	No	No	No	No	No	No	No	Yes	Yes	tramadole	No			No		2010-04-19	Still not Develove AKI		2	6	268	0.5		130	90
151	Hiwot Fana CRH	43	Male	Semi_urban	married	Gov't employee			Active	Never smoke		No	2006-12-13	2006-12-13	Oral	No	Yes	No	No	No		1.52	65	No	No	No	No	Yes	Yes	No	No	Yes	No		No			No		2010-03-29	Still not Develove AKI		1	1	202	0.9		110	60
151	Hiwot Fana CRH	43	Male	Semi_urban	married	Gov't employee			Active	Never smoke		No	2006-12-13	2006-12-13	Oral	No	Yes	No	No	No		1.52	65	No	No	No	No	Yes	Yes	No	No	Yes	No		No			No		2010-03-29	Still not Develove AKI		2	6	164	0.9		120	80
151	Hiwot Fana CRH	43	Male	Semi_urban	married	Gov't employee			Active	Never smoke		No	2006-12-13	2006-12-13	Oral	No	Yes	No	No	No		1.52	65	No	No	No	No	Yes	Yes	No	No	Yes	No		No			No		2010-03-29	Still not Develove AKI		3	12	301	0.7		100	70
151	Hiwot Fana CRH	43	Male	Semi_urban	married	Gov't employee			Active	Never smoke		No	2006-12-13	2006-12-13	Oral	No	Yes	No	No	No		1.52	65	No	No	No	No	Yes	Yes	No	No	Yes	No		No			No		2010-03-29	Still not Develove AKI		4	18	302	0.6		115	72
151	Hiwot Fana CRH	43	Male	Semi_urban	married	Gov't employee			Active	Never smoke		No	2006-12-13	2006-12-13	Oral	No	Yes	No	No	No		1.52	65	No	No	No	No	Yes	Yes	No	No	Yes	No		No			No		2010-03-29	Still not Develove AKI		5	24	113	0.6		130	78
151	Hiwot Fana CRH	43	Male	Semi_urban	married	Gov't employee			Active	Never smoke		No	2006-12-13	2006-12-13	Oral	No	Yes	No	No	No		1.52	65	No	No	No	No	Yes	Yes	No	No	Yes	No		No			No		2010-03-29	Still not Develove AKI		6	30	97	0.5		120	80
151	Hiwot Fana CRH	43	Male	Semi_urban	married	Gov't employee			Active	Never smoke		No	2006-12-13	2006-12-13	Oral	No	Yes	No	No	No		1.52	65	No	No	No	No	Yes	Yes	No	No	Yes	No		No			No		2010-03-29	Still not Develove AKI		7	36	272	0.6		100	80
151	Hiwot Fana CRH	43	Male	Semi_urban	married	Gov't employee			Active	Never smoke		No	2006-12-13	2006-12-13	Oral	No	Yes	No	No	No		1.52	65	No	No	No	No	Yes	Yes	No	No	Yes	No		No			No		2010-03-29	Still not Develove AKI		8	42	256	0.6		110	90
151	Hiwot Fana CRH	43	Male	Semi_urban	married	Gov't employee			Active	Never smoke		No	2006-12-13	2006-12-13	Oral	No	Yes	No	No	No		1.52	65	No	No	No	No	Yes	Yes	No	No	Yes	No		No			No		2010-03-29	Still not Develove AKI		9	48	93	0.1		100	90
152	Hiwot Fana CRH	50	Male	Semi_urban	married	Private work			Inactive	Never smoke		No	2009-08-10	2009-09-26	Oral	No	Yes	No	Yes	Yes	1	1.63	76	No	No	No	No	No	No	No	No	No	No		No			Yes	ciprofloxacine1gm	2010-04-23	Still not Develove AKI		1	1	452	0.5		123	95
152	Hiwot Fana CRH	50	Male	Semi_urban	married	Private work			Inactive	Never smoke		No	2009-08-10	2009-09-26	Oral	No	Yes	No	Yes	Yes	1	1.63	76	No	No	No	No	No	No	No	No	No	No		No			Yes	ciprofloxacine1gm	2010-04-23	Still not Develove AKI		2	6	225	0.6		120	100
153	Hiwot Fana CRH	45	Male	Urban	widowed	Private work			Active	Used to smke		Yes	2006-06-03	2008-11-15	Oral	No	Yes	No	Yes	No		1.69	67	No	No	No	No	No	No	No	Yes	No	Yes	tramadole	No			No		2010-04-18	Develop AKI		1	1	282	1		170	60
153	Hiwot Fana CRH	45	Male	Urban	widowed	Private work			Active	Used to smke		Yes	2006-06-03	2008-11-15	Oral	No	Yes	No	Yes	No		1.69	67	No	No	No	No	No	No	No	Yes	No	Yes	tramadole	No			No		2010-04-18	Develop AKI		2	6	200	0.9		110	70
153	Hiwot Fana CRH	45	Male	Urban	widowed	Private work			Active	Used to smke		Yes	2006-06-03	2008-11-15	Oral	No	Yes	No	Yes	No		1.69	67	No	No	No	No	No	No	No	Yes	No	Yes	tramadole	No			No		2010-04-18	Develop AKI		3	12	100	1.3		100	65
153	Hiwot Fana CRH	45	Male	Urban	widowed	Private work			Active	Used to smke		Yes	2006-06-03	2008-11-15	Oral	No	Yes	No	Yes	No		1.69	67	No	No	No	No	No	No	No	Yes	No	Yes	tramadole	No			No		2010-04-18	Develop AKI		4	18	197	2.4		110	70
154	Hiwot Fana CRH	33	Female	Urban	married	Unemployed			Inactive	Never smoke		No	2008-03-02	2008-04-25	Oral	No	Yes	No	Yes	No				No	No	No	No	No	No	No	No	Yes	No		No			No		2010-04-19	Still not Develove AKI		1	1	171	0.9		110	80
154	Hiwot Fana CRH	33	Female	Urban	married	Unemployed			Inactive	Never smoke		No	2008-03-02	2008-04-25	Oral	No	Yes	No	Yes	No				No	No	No	No	No	No	No	No	Yes	No		No			No		2010-04-19	Still not Develove AKI		2	6	130	0.8		120	60
154	Hiwot Fana CRH	33	Female	Urban	married	Unemployed			Inactive	Never smoke		No	2008-03-02	2008-04-25	Oral	No	Yes	No	Yes	No				No	No	No	No	No	No	No	No	Yes	No		No			No		2010-04-19	Still not Develove AKI		3	12	108	0.9		115	75
154	Hiwot Fana CRH	33	Female	Urban	married	Unemployed			Inactive	Never smoke		No	2008-03-02	2008-04-25	Oral	No	Yes	No	Yes	No				No	No	No	No	No	No	No	No	Yes	No		No			No		2010-04-19	Still not Develove AKI		4	18	135	0.9		100	70
154	Hiwot Fana CRH	33	Female	Urban	married	Unemployed			Inactive	Never smoke		No	2008-03-02	2008-04-25	Oral	No	Yes	No	Yes	No				No	No	No	No	No	No	No	No	Yes	No		No			No		2010-04-19	Still not Develove AKI		5	24	141	1		100	70
155	Hiwot Fana CRH	55	Female	Urban	married	Private work			Inactive	Never smoke		No	2005-04-27	2005-10-20	Oral	No	Yes	No	No	No				No	No	No	No	No	No	No	No	No	No		No			No		2009-11-24	Discontinue FU		1	1	216	0.5		140	90
155	Hiwot Fana CRH	55	Female	Urban	married	Private work			Inactive	Never smoke		No	2005-04-27	2005-10-20	Oral	No	Yes	No	No	No				No	No	No	No	No	No	No	No	No	No		No			No		2009-11-24	Discontinue FU		2	6	373	0.6		150	90
155	Hiwot Fana CRH	55	Female	Urban	married	Private work			Inactive	Never smoke		No	2005-04-27	2005-10-20	Oral	No	Yes	No	No	No				No	No	No	No	No	No	No	No	No	No		No			No		2009-11-24	Discontinue FU		3	12	352	0.5		140	80
155	Hiwot Fana CRH	55	Female	Urban	married	Private work			Inactive	Never smoke		No	2005-04-27	2005-10-20	Oral	No	Yes	No	No	No				No	No	No	No	No	No	No	No	No	No		No			No		2009-11-24	Discontinue FU		4	18	264	0.4		120	70
155	Hiwot Fana CRH	55	Female	Urban	married	Private work			Inactive	Never smoke		No	2005-04-27	2005-10-20	Oral	No	Yes	No	No	No				No	No	No	No	No	No	No	No	No	No		No			No		2009-11-24	Discontinue FU		5	24	307	0.6		140	90
155	Hiwot Fana CRH	55	Female	Urban	married	Private work			Inactive	Never smoke		No	2005-04-27	2005-10-20	Oral	No	Yes	No	No	No				No	No	No	No	No	No	No	No	No	No		No			No		2009-11-24	Discontinue FU		6	30	251	0.7		120	80
155	Hiwot Fana CRH	55	Female	Urban	married	Private work			Inactive	Never smoke		No	2005-04-27	2005-10-20	Oral	No	Yes	No	No	No				No	No	No	No	No	No	No	No	No	No		No			No		2009-11-24	Discontinue FU		7	36	260	0.8
155	Hiwot Fana CRH	55	Female	Urban	married	Private work			Inactive	Never smoke		No	2005-04-27	2005-10-20	Oral	No	Yes	No	No	No				No	No	No	No	No	No	No	No	No	No		No			No		2009-11-24	Discontinue FU		8	42	304	0.7
155	Hiwot Fana CRH	55	Female	Urban	married	Private work			Inactive	Never smoke		No	2005-04-27	2005-10-20	Oral	No	Yes	No	No	No				No	No	No	No	No	No	No	No	No	No		No			No		2009-11-24	Discontinue FU		9	48	297	0.6
156	Hiwot Fana CRH	60	Male	Urban	married	Unemployed			Inactive	Never smoke		No	2007-02-24	2008-01-05	Oral	No	Yes	No	No	Yes	2	1.71	72	No	No	Yes	No	No	No	No	No	Yes	No		Yes	enalapril	2.5mg	Yes	ciprofloxacine1gm	2010-04-18	Still not Develove AKI		1	1	356	1		150	90
156	Hiwot Fana CRH	60	Male	Urban	married	Unemployed			Inactive	Never smoke		No	2007-02-24	2008-01-05	Oral	No	Yes	No	No	Yes	2	1.71	72	No	No	Yes	No	No	No	No	No	Yes	No		Yes	enalapril	2.5mg	Yes	ciprofloxacine1gm	2010-04-18	Still not Develove AKI		2	6	241	0.9		130	80
156	Hiwot Fana CRH	60	Male	Urban	married	Unemployed			Inactive	Never smoke		No	2007-02-24	2008-01-05	Oral	No	Yes	No	No	Yes	2	1.71	72	No	No	Yes	No	No	No	No	No	Yes	No		Yes	enalapril	2.5mg	Yes	ciprofloxacine1gm	2010-04-18	Still not Develove AKI		3	12	121	1		140	80
156	Hiwot Fana CRH	60	Male	Urban	married	Unemployed			Inactive	Never smoke		No	2007-02-24	2008-01-05	Oral	No	Yes	No	No	Yes	2	1.71	72	No	No	Yes	No	No	No	No	No	Yes	No		Yes	enalapril	2.5mg	Yes	ciprofloxacine1gm	2010-04-18	Still not Develove AKI		4	18	401	1		130	80
156	Hiwot Fana CRH	60	Male	Urban	married	Unemployed			Inactive	Never smoke		No	2007-02-24	2008-01-05	Oral	No	Yes	No	No	Yes	2	1.71	72	No	No	Yes	No	No	No	No	No	Yes	No		Yes	enalapril	2.5mg	Yes	ciprofloxacine1gm	2010-04-18	Still not Develove AKI		5	24	116	1.1		130	75
157	Hiwot Fana CRH	66	Male	Urban	married	Private work			Inactive	Never smoke		No	2006-08-17	2006-08-17	Injection	Yes	No	No	No	No				No	No	Yes	No	Yes	Yes	No	No	Yes	Yes	diclofenac	Yes	enalapril	5mg	Yes	azitromicine 2gm	2010-04-11	Still not Develove AKI		1	1	141	1
157	Hiwot Fana CRH	66	Male	Urban	married	Private work			Inactive	Never smoke		No	2006-08-17	2006-08-17	Injection	Yes	No	No	No	No				No	No	Yes	No	Yes	Yes	No	No	Yes	Yes	diclofenac	Yes	enalapril	5mg	Yes	azitromicine 2gm	2010-04-11	Still not Develove AKI		2	6	160	1.3
157	Hiwot Fana CRH	66	Male	Urban	married	Private work			Inactive	Never smoke		No	2006-08-17	2006-08-17	Injection	Yes	No	No	No	No				No	No	Yes	No	Yes	Yes	No	No	Yes	Yes	diclofenac	Yes	enalapril	5mg	Yes	azitromicine 2gm	2010-04-11	Still not Develove AKI		3	12	105	0.9
157	Hiwot Fana CRH	66	Male	Urban	married	Private work			Inactive	Never smoke		No	2006-08-17	2006-08-17	Injection	Yes	No	No	No	No				No	No	Yes	No	Yes	Yes	No	No	Yes	Yes	diclofenac	Yes	enalapril	5mg	Yes	azitromicine 2gm	2010-04-11	Still not Develove AKI		4	18	135	1
157	Hiwot Fana CRH	66	Male	Urban	married	Private work			Inactive	Never smoke		No	2006-08-17	2006-08-17	Injection	Yes	No	No	No	No				No	No	Yes	No	Yes	Yes	No	No	Yes	Yes	diclofenac	Yes	enalapril	5mg	Yes	azitromicine 2gm	2010-04-11	Still not Develove AKI		5	24	147	1
157	Hiwot Fana CRH	66	Male	Urban	married	Private work			Inactive	Never smoke		No	2006-08-17	2006-08-17	Injection	Yes	No	No	No	No				No	No	Yes	No	Yes	Yes	No	No	Yes	Yes	diclofenac	Yes	enalapril	5mg	Yes	azitromicine 2gm	2010-04-11	Still not Develove AKI		6	30	151	1.1			13.97
157	Hiwot Fana CRH	66	Male	Urban	married	Private work			Inactive	Never smoke		No	2006-08-17	2006-08-17	Injection	Yes	No	No	No	No				No	No	Yes	No	Yes	Yes	No	No	Yes	Yes	diclofenac	Yes	enalapril	5mg	Yes	azitromicine 2gm	2010-04-11	Still not Develove AKI		7	36	141	0.9
157	Hiwot Fana CRH	66	Male	Urban	married	Private work			Inactive	Never smoke		No	2006-08-17	2006-08-17	Injection	Yes	No	No	No	No				No	No	Yes	No	Yes	Yes	No	No	Yes	Yes	diclofenac	Yes	enalapril	5mg	Yes	azitromicine 2gm	2010-04-11	Still not Develove AKI		8	42	165	1.1
158	Hiwot Fana CRH	51	Male	Urban	married	Gov't employee			Active	Never smoke		No	2006-06-14	2006-06-18	Oral	No	Yes	Yes	No	No		1.69	62	No	No	No	No	No	Yes	No	No	No	No		No			No		2010-03-25	Still not Develove AKI		1	1	282	0.9
158	Hiwot Fana CRH	51	Male	Urban	married	Gov't employee			Active	Never smoke		No	2006-06-14	2006-06-18	Oral	No	Yes	Yes	No	No		1.69	62	No	No	No	No	No	Yes	No	No	No	No		No			No		2010-03-25	Still not Develove AKI		2	6	216	0.89		110	60
158	Hiwot Fana CRH	51	Male	Urban	married	Gov't employee			Active	Never smoke		No	2006-06-14	2006-06-18	Oral	No	Yes	Yes	No	No		1.69	62	No	No	No	No	No	Yes	No	No	No	No		No			No		2010-03-25	Still not Develove AKI		3	12	186	0.8
158	Hiwot Fana CRH	51	Male	Urban	married	Gov't employee			Active	Never smoke		No	2006-06-14	2006-06-18	Oral	No	Yes	Yes	No	No		1.69	62	No	No	No	No	No	Yes	No	No	No	No		No			No		2010-03-25	Still not Develove AKI		4	18	200	0.8		120	80
158	Hiwot Fana CRH	51	Male	Urban	married	Gov't employee			Active	Never smoke		No	2006-06-14	2006-06-18	Oral	No	Yes	Yes	No	No		1.69	62	No	No	No	No	No	Yes	No	No	No	No		No			No		2010-03-25	Still not Develove AKI		5	24	262	1		110	70
158	Hiwot Fana CRH	51	Male	Urban	married	Gov't employee			Active	Never smoke		No	2006-06-14	2006-06-18	Oral	No	Yes	Yes	No	No		1.69	62	No	No	No	No	No	Yes	No	No	No	No		No			No		2010-03-25	Still not Develove AKI		6	30	165	1
158	Hiwot Fana CRH	51	Male	Urban	married	Gov't employee			Active	Never smoke		No	2006-06-14	2006-06-18	Oral	No	Yes	Yes	No	No		1.69	62	No	No	No	No	No	Yes	No	No	No	No		No			No		2010-03-25	Still not Develove AKI		7	36	183	0.9
158	Hiwot Fana CRH	51	Male	Urban	married	Gov't employee			Active	Never smoke		No	2006-06-14	2006-06-18	Oral	No	Yes	Yes	No	No		1.69	62	No	No	No	No	No	Yes	No	No	No	No		No			No		2010-03-25	Still not Develove AKI		8	42		0.9
158	Hiwot Fana CRH	51	Male	Urban	married	Gov't employee			Active	Never smoke		No	2006-06-14	2006-06-18	Oral	No	Yes	Yes	No	No		1.69	62	No	No	No	No	No	Yes	No	No	No	No		No			No		2010-03-25	Still not Develove AKI		9	48	275	1
159	Hiwot Fana CRH	32	Female	Urban	married	Gov't employee			Active	Never smoke		No	2010-01-29	2010-01-29	Injection	Yes	No	No	No	No				No	No	No	No	No	No	No	No	Yes	No		No			Yes	ciprofloxacine1gm	2010-04-22	Still not Develove AKI		1	1	54	0.5		106	77
159	Hiwot Fana CRH	32	Female	Urban	married	Gov't employee			Active	Never smoke		No	2010-01-29	2010-01-29	Injection	Yes	No	No	No	No				No	No	No	No	No	No	No	No	Yes	No		No			Yes	ciprofloxacine1gm	2010-04-22	Still not Develove AKI		2	5	95	0.5		109	78
160	Hiwot Fana CRH	55	Male	Urban	married	Private work			Active	Never smoke		No	2008-10-03	2008-10-03	Oral	No	Yes	Yes	No	Yes	3			No	No	No	No	No	No	No	No	No	No		No			No		2010-04-20	Still not Develove AKI		1	1	357	1
160	Hiwot Fana CRH	55	Male	Urban	married	Private work			Active	Never smoke		No	2008-10-03	2008-10-03	Oral	No	Yes	Yes	No	Yes	3			No	No	No	No	No	No	No	No	No	No		No			No		2010-04-20	Still not Develove AKI		2	6	214	0.8
160	Hiwot Fana CRH	55	Male	Urban	married	Private work			Active	Never smoke		No	2008-10-03	2008-10-03	Oral	No	Yes	Yes	No	Yes	3			No	No	No	No	No	No	No	No	No	No		No			No		2010-04-20	Still not Develove AKI		3	12	120	0.8		140	80
160	Hiwot Fana CRH	55	Male	Urban	married	Private work			Active	Never smoke		No	2008-10-03	2008-10-03	Oral	No	Yes	Yes	No	Yes	3			No	No	No	No	No	No	No	No	No	No		No			No		2010-04-20	Still not Develove AKI		4	18	234	0.7
161	Hiwot Fana CRH	41	Female	Urban	married	Unemployed			Active	Never smoke		No	2010-03-20	2010-03-20	Oral	No	Yes	No	No	No				No	No	No	No	No	No	No	No	No	No		No			No		2010-04-16	Still not Develove AKI		1	1	130	0.7
161	Hiwot Fana CRH	41	Female	Urban	married	Unemployed			Active	Never smoke		No	2010-03-20	2010-03-20	Oral	No	Yes	No	No	No				No	No	No	No	No	No	No	No	No	No		No			No		2010-04-16	Still not Develove AKI		2	2	175	0.5
162	Hiwot Fana CRH	41	Male	Urban	married	Gov't employee			Inactive	Never smoke		No	2005-12-23	2006-08-08	Oral	No	Yes	No	No	No				Yes	No	Yes	No	No	Yes	No	No	No	Yes	neurobine	Yes	enalapril	5mg	No		2010-04-06	Develop AKI		1	1	129	1.1		140	80
162	Hiwot Fana CRH	41	Male	Urban	married	Gov't employee			Inactive	Never smoke		No	2005-12-23	2006-08-08	Oral	No	Yes	No	No	No				Yes	No	Yes	No	No	Yes	No	No	No	Yes	neurobine	Yes	enalapril	5mg	No		2010-04-06	Develop AKI		2	6	98	0.9		130	90
162	Hiwot Fana CRH	41	Male	Urban	married	Gov't employee			Inactive	Never smoke		No	2005-12-23	2006-08-08	Oral	No	Yes	No	No	No				Yes	No	Yes	No	No	Yes	No	No	No	Yes	neurobine	Yes	enalapril	5mg	No		2010-04-06	Develop AKI		3	12	111	0.89		140	100
162	Hiwot Fana CRH	41	Male	Urban	married	Gov't employee			Inactive	Never smoke		No	2005-12-23	2006-08-08	Oral	No	Yes	No	No	No				Yes	No	Yes	No	No	Yes	No	No	No	Yes	neurobine	Yes	enalapril	5mg	No		2010-04-06	Develop AKI		4	18	117	1		100	78
162	Hiwot Fana CRH	41	Male	Urban	married	Gov't employee			Inactive	Never smoke		No	2005-12-23	2006-08-08	Oral	No	Yes	No	No	No				Yes	No	Yes	No	No	Yes	No	No	No	Yes	neurobine	Yes	enalapril	5mg	No		2010-04-06	Develop AKI		5	24	102	0.9		200	140
162	Hiwot Fana CRH	41	Male	Urban	married	Gov't employee			Inactive	Never smoke		No	2005-12-23	2006-08-08	Oral	No	Yes	No	No	No				Yes	No	Yes	No	No	Yes	No	No	No	Yes	neurobine	Yes	enalapril	5mg	No		2010-04-06	Develop AKI		6	30	99	0.8		140	90
162	Hiwot Fana CRH	41	Male	Urban	married	Gov't employee			Inactive	Never smoke		No	2005-12-23	2006-08-08	Oral	No	Yes	No	No	No				Yes	No	Yes	No	No	Yes	No	No	No	Yes	neurobine	Yes	enalapril	5mg	No		2010-04-06	Develop AKI		7	36	109	0.7		120	98
162	Hiwot Fana CRH	41	Male	Urban	married	Gov't employee			Inactive	Never smoke		No	2005-12-23	2006-08-08	Oral	No	Yes	No	No	No				Yes	No	Yes	No	No	Yes	No	No	No	Yes	neurobine	Yes	enalapril	5mg	No		2010-04-06	Develop AKI		8	42	113	0.7		90	60
162	Hiwot Fana CRH	41	Male	Urban	married	Gov't employee			Inactive	Never smoke		No	2005-12-23	2006-08-08	Oral	No	Yes	No	No	No				Yes	No	Yes	No	No	Yes	No	No	No	Yes	neurobine	Yes	enalapril	5mg	No		2010-04-06	Develop AKI		9	48	130	1.98		130	80
163	Hiwot Fana CRH	60	Female	Semi_urban	married	Private work			Inactive	Never smoke		No	2009-04-10	2009-04-10	Oral	No	Yes	Yes	No	No				No	No	No	No	No	No	No	No	No	Yes	diclofenac	No			Yes	ciprofloxacine1gm	2009-08-05	Discontinue FU		1	1		0.6
163	Hiwot Fana CRH	60	Female	Semi_urban	married	Private work			Inactive	Never smoke		No	2009-04-10	2009-04-10	Oral	No	Yes	Yes	No	No				No	No	No	No	No	No	No	No	No	Yes	diclofenac	No			Yes	ciprofloxacine1gm	2009-08-05	Discontinue FU		2	6		0.6
164	Hiwot Fana CRH	63	Male	Urban	widowed	Private work			Inactive	Never smoke		No	2005-12-15	2006-02-01	Oral	No	Yes	Yes	No	No				No	No	No	No	No	No	Yes	No	No	Yes	Ibuprofine	No			No		2010-03-27	Still not Develove AKI		1	1	113	0.6
164	Hiwot Fana CRH	63	Male	Urban	widowed	Private work			Inactive	Never smoke		No	2005-12-15	2006-02-01	Oral	No	Yes	Yes	No	No				No	No	No	No	No	No	Yes	No	No	Yes	Ibuprofine	No			No		2010-03-27	Still not Develove AKI		2	6	272	0.6		110	70
164	Hiwot Fana CRH	63	Male	Urban	widowed	Private work			Inactive	Never smoke		No	2005-12-15	2006-02-01	Oral	No	Yes	Yes	No	No				No	No	No	No	No	No	Yes	No	No	Yes	Ibuprofine	No			No		2010-03-27	Still not Develove AKI		3	12	146	0.7
164	Hiwot Fana CRH	63	Male	Urban	widowed	Private work			Inactive	Never smoke		No	2005-12-15	2006-02-01	Oral	No	Yes	Yes	No	No				No	No	No	No	No	No	Yes	No	No	Yes	Ibuprofine	No			No		2010-03-27	Still not Develove AKI		4	18	129	0.5		120	80
164	Hiwot Fana CRH	63	Male	Urban	widowed	Private work			Inactive	Never smoke		No	2005-12-15	2006-02-01	Oral	No	Yes	Yes	No	No				No	No	No	No	No	No	Yes	No	No	Yes	Ibuprofine	No			No		2010-03-27	Still not Develove AKI		5	24	189	0.5		120	70
164	Hiwot Fana CRH	63	Male	Urban	widowed	Private work			Inactive	Never smoke		No	2005-12-15	2006-02-01	Oral	No	Yes	Yes	No	No				No	No	No	No	No	No	Yes	No	No	Yes	Ibuprofine	No			No		2010-03-27	Still not Develove AKI		6	30	126	0.5		110	70
164	Hiwot Fana CRH	63	Male	Urban	widowed	Private work			Inactive	Never smoke		No	2005-12-15	2006-02-01	Oral	No	Yes	Yes	No	No				No	No	No	No	No	No	Yes	No	No	Yes	Ibuprofine	No			No		2010-03-27	Still not Develove AKI		7	36	130	0.6		100	70
164	Hiwot Fana CRH	63	Male	Urban	widowed	Private work			Inactive	Never smoke		No	2005-12-15	2006-02-01	Oral	No	Yes	Yes	No	No				No	No	No	No	No	No	Yes	No	No	Yes	Ibuprofine	No			No		2010-03-27	Still not Develove AKI		8	42	240	0.5		120	60
165	Hiwot Fana CRH	40	Female	Urban	married	Gov't employee			Inactive	Never smoke		No	2005-05-21	2005-05-21	Oral	No	Yes	Yes	No	No				No	No	No	No	No	Yes	No	No	No	No		No			No		2010-03-18	Still not Develove AKI		1	1	291	0.9		115	85
165	Hiwot Fana CRH	40	Female	Urban	married	Gov't employee			Inactive	Never smoke		No	2005-05-21	2005-05-21	Oral	No	Yes	Yes	No	No				No	No	No	No	No	Yes	No	No	No	No		No			No		2010-03-18	Still not Develove AKI		2	6	145	0.7
165	Hiwot Fana CRH	40	Female	Urban	married	Gov't employee			Inactive	Never smoke		No	2005-05-21	2005-05-21	Oral	No	Yes	Yes	No	No				No	No	No	No	No	Yes	No	No	No	No		No			No		2010-03-18	Still not Develove AKI		3	12	281	0.7
165	Hiwot Fana CRH	40	Female	Urban	married	Gov't employee			Inactive	Never smoke		No	2005-05-21	2005-05-21	Oral	No	Yes	Yes	No	No				No	No	No	No	No	Yes	No	No	No	No		No			No		2010-03-18	Still not Develove AKI		4	18	142	0.7		120	80
165	Hiwot Fana CRH	40	Female	Urban	married	Gov't employee			Inactive	Never smoke		No	2005-05-21	2005-05-21	Oral	No	Yes	Yes	No	No				No	No	No	No	No	Yes	No	No	No	No		No			No		2010-03-18	Still not Develove AKI		5	24	258	0.8		120	80
165	Hiwot Fana CRH	40	Female	Urban	married	Gov't employee			Inactive	Never smoke		No	2005-05-21	2005-05-21	Oral	No	Yes	Yes	No	No				No	No	No	No	No	Yes	No	No	No	No		No			No		2010-03-18	Still not Develove AKI		6	30	329	0.89		110	70
165	Hiwot Fana CRH	40	Female	Urban	married	Gov't employee			Inactive	Never smoke		No	2005-05-21	2005-05-21	Oral	No	Yes	Yes	No	No				No	No	No	No	No	Yes	No	No	No	No		No			No		2010-03-18	Still not Develove AKI		7	36	257	0.9
165	Hiwot Fana CRH	40	Female	Urban	married	Gov't employee			Inactive	Never smoke		No	2005-05-21	2005-05-21	Oral	No	Yes	Yes	No	No				No	No	No	No	No	Yes	No	No	No	No		No			No		2010-03-18	Still not Develove AKI		8	42	351	0.9
165	Hiwot Fana CRH	40	Female	Urban	married	Gov't employee			Inactive	Never smoke		No	2005-05-21	2005-05-21	Oral	No	Yes	Yes	No	No				No	No	No	No	No	Yes	No	No	No	No		No			No		2010-03-18	Still not Develove AKI		9	48	345	1
165	Hiwot Fana CRH	40	Female	Urban	married	Gov't employee			Inactive	Never smoke		No	2005-05-21	2005-05-21	Oral	No	Yes	Yes	No	No				No	No	No	No	No	Yes	No	No	No	No		No			No		2010-03-18	Still not Develove AKI		10	54	367	1
165	Hiwot Fana CRH	40	Female	Urban	married	Gov't employee			Inactive	Never smoke		No	2005-05-21	2005-05-21	Oral	No	Yes	Yes	No	No				No	No	No	No	No	Yes	No	No	No	No		No			No		2010-03-18	Still not Develove AKI		11	60		1.2
166	Hiwot Fana CRH	52	Female	Urban	married	Private work			Active	Never smoke		No	2005-11-22	2005-12-27	Oral	No	Yes	No	No	No				No	No	No	No	No	No	No	No	No	Yes	tramadole	No			No		2010-03-27	Still not Develove AKI		1	1	218	0.8		120	80
166	Hiwot Fana CRH	52	Female	Urban	married	Private work			Active	Never smoke		No	2005-11-22	2005-11-22	Oral	No	Yes	No	No	No				No	No	No	No	No	No	No	No	No	Yes	tramadole	No			No		2010-03-27	Still not Develove AKI		2	6	187	0.7		120	60
166	Hiwot Fana CRH	52	Female	Urban	married	Private work			Active	Never smoke		No	2005-11-22	2005-11-22	Oral	No	Yes	No	No	No				No	No	No	No	No	No	No	No	No	Yes	tramadole	No			No		2010-03-27	Still not Develove AKI		3	12	226	0.7		110	80
166	Hiwot Fana CRH	52	Female	Urban	married	Private work			Active	Never smoke		No	2005-11-22	2005-11-22	Oral	No	Yes	No	No	No				No	No	No	No	No	No	No	No	No	Yes	tramadole	No			No		2010-03-27	Still not Develove AKI		4	18	211	0.9		100	80
166	Hiwot Fana CRH	52	Female	Urban	married	Private work			Active	Never smoke		No	2005-11-22	2005-11-22	Oral	No	Yes	No	No	No				No	No	No	No	No	No	No	No	No	Yes	tramadole	No			No		2010-03-27	Still not Develove AKI		5	24	265	0.9		105	70
166	Hiwot Fana CRH	52	Female	Urban	married	Private work			Active	Never smoke		No	2005-11-22	2005-11-22	Oral	No	Yes	No	No	No				No	No	No	No	No	No	No	No	No	Yes	tramadole	No			No		2010-03-27	Still not Develove AKI		6	30	218	0.8		120	60
166	Hiwot Fana CRH	52	Female	Urban	married	Private work			Active	Never smoke		No	2005-11-22	2005-11-22	Oral	No	Yes	No	No	No				No	No	No	No	No	No	No	No	No	Yes	tramadole	No			No		2010-03-27	Still not Develove AKI		7	36	250	0.8		110	80
166	Hiwot Fana CRH	52	Female	Urban	married	Private work			Active	Never smoke		No	2005-11-22	2005-11-22	Oral	No	Yes	No	No	No				No	No	No	No	No	No	No	No	No	Yes	tramadole	No			No		2010-03-27	Still not Develove AKI		8	42	296	0.8		100	60
166	Hiwot Fana CRH	52	Female	Urban	married	Private work			Active	Never smoke		No	2005-11-22	2005-11-22	Oral	No	Yes	No	No	No				No	No	No	No	No	No	No	No	No	Yes	tramadole	No			No		2010-03-27	Still not Develove AKI		9	48	263	0.9		103	65
166	Hiwot Fana CRH	52	Female	Urban	married	Private work			Active	Never smoke		No	2005-11-22	2005-11-22	Oral	No	Yes	No	No	No				No	No	No	No	No	No	No	No	No	Yes	tramadole	No			No		2010-03-27	Still not Develove AKI		10	54	142	1		115	95
167	Hiwot Fana CRH	60	Female	Urban	married	Private work			Active	Never smoke		No	2007-07-13	2007-07-24	Oral	No	Yes	No	No	No				No	No	Yes	Yes	Yes	No	No	No	Yes	Yes	diclofenac	Yes	nifedipine	5mg	Yes	ciprofloxacine1gm	2010-04-23	Still not Develove AKI		1	1	129	0.8		137	72
167	Hiwot Fana CRH	60	Female	Urban	married	Private work			Active	Never smoke		No	2007-07-13	2007-07-13	Oral	No	Yes	No	No	No				No	No	Yes	Yes	Yes	No	No	No	Yes	Yes	diclofenac	Yes	nifedipine	5mg	Yes	ciprofloxacine1gm	2010-04-23	Still not Develove AKI		2	6	180	0.7		159	100
167	Hiwot Fana CRH	60	Female	Urban	married	Private work			Active	Never smoke		No	2007-07-13	2007-07-13	Oral	No	Yes	No	No	No				No	No	Yes	Yes	Yes	No	No	No	Yes	Yes	diclofenac	Yes	nifedipine	5mg	Yes	ciprofloxacine1gm	2010-04-23	Still not Develove AKI		3	12	115	0.9		130	80
167	Hiwot Fana CRH	60	Female	Urban	married	Private work			Active	Never smoke		No	2007-07-13	2007-07-13	Oral	No	Yes	No	No	No				No	No	Yes	Yes	Yes	No	No	No	Yes	Yes	diclofenac	Yes	nifedipine	5mg	Yes	ciprofloxacine1gm	2010-04-23	Still not Develove AKI		4	18	120	0.9		140	80
167	Hiwot Fana CRH	60	Female	Urban	married	Private work			Active	Never smoke		No	2007-07-13	2007-07-13	Oral	No	Yes	No	No	No				No	No	Yes	Yes	Yes	No	No	No	Yes	Yes	diclofenac	Yes	nifedipine	5mg	Yes	ciprofloxacine1gm	2010-04-23	Still not Develove AKI		5	24	121	0.8		110	70
167	Hiwot Fana CRH	60	Female	Urban	married	Private work			Active	Never smoke		No	2007-07-13	2007-07-13	Oral	No	Yes	No	No	No				No	No	Yes	Yes	Yes	No	No	No	Yes	Yes	diclofenac	Yes	nifedipine	5mg	Yes	ciprofloxacine1gm	2010-04-23	Still not Develove AKI		6	30	148	0.9		110	60
168	Hiwot Fana CRH	67	Female	Semi_urban	married	Unemployed			Inactive	Never smoke		No	2007-02-10	2007-02-10	Oral	No	Yes	No	No	No				No	No	No	Yes	Yes	No	No	No	Yes	No		No			Yes	ciprofloxacine1gm	2010-04-17	Still not Develove AKI		1	1	148	1		130	80
168	Hiwot Fana CRH	67	Female	Semi_urban	married	Unemployed			Inactive	Never smoke		No	2007-02-10	2007-02-10	Oral	No	Yes	No	No	No				No	No	No	Yes	Yes	No	No	No	Yes	No		No			Yes	ciprofloxacine1gm	2010-04-17	Still not Develove AKI		2	6	107	1		150	100
168	Hiwot Fana CRH	67	Female	Semi_urban	married	Unemployed			Inactive	Never smoke		No	2007-02-10	2007-02-10	Oral	No	Yes	No	No	No				No	No	No	Yes	Yes	No	No	No	Yes	No		No			Yes	ciprofloxacine1gm	2010-04-17	Still not Develove AKI		3	12	116	0.8		140	90
168	Hiwot Fana CRH	67	Female	Semi_urban	married	Unemployed			Inactive	Never smoke		No	2007-02-10	2007-02-10	Oral	No	Yes	No	No	No				No	No	No	Yes	Yes	No	No	No	Yes	No		No			Yes	ciprofloxacine1gm	2010-04-17	Still not Develove AKI		4	18	174	0.9		120	90
168	Hiwot Fana CRH	67	Female	Semi_urban	married	Unemployed			Inactive	Never smoke		No	2007-02-10	2007-02-10	Oral	No	Yes	No	No	No				No	No	No	Yes	Yes	No	No	No	Yes	No		No			Yes	ciprofloxacine1gm	2010-04-17	Still not Develove AKI		5	24	141	0.9		130	70
168	Hiwot Fana CRH	67	Female	Semi_urban	married	Unemployed			Inactive	Never smoke		No	2007-02-10	2007-02-10	Oral	No	Yes	No	No	No				No	No	No	Yes	Yes	No	No	No	Yes	No		No			Yes	ciprofloxacine1gm	2010-04-17	Still not Develove AKI		6	30	165	0.9		120	85
168	Hiwot Fana CRH	67	Female	Semi_urban	married	Unemployed			Inactive	Never smoke		No	2007-02-10	2007-02-10	Oral	No	Yes	No	No	No				No	No	No	Yes	Yes	No	No	No	Yes	No		No			Yes	ciprofloxacine1gm	2010-04-17	Still not Develove AKI		7	36	198	1.1		120	80
169	Hiwot Fana CRH	55	Female	Urban	married	Private work			Active	Never smoke		No	2007-05-28	2007-07-17	Oral	No	Yes	No	No	No				No	No	No	Yes	Yes	No	No	No	No	Yes	diclofenac	No			Yes	amoxicilline 1gm	2010-04-17	Still not Develove AKI		1	1	233	0.9		117	72
169	Hiwot Fana CRH	55	Female	Urban	married	Private work			Active	Never smoke		No	2007-05-28	2007-05-28	Oral	No	Yes	No	No	No				No	No	No	Yes	Yes	No	No	No	No	Yes	diclofenac	No			Yes	amoxicilline 1gm	2010-04-17	Still not Develove AKI		2	6	83	0.7		90	50
169	Hiwot Fana CRH	55	Female	Urban	married	Private work			Active	Never smoke		No	2007-05-28	2007-05-28	Oral	No	Yes	No	No	No				No	No	No	Yes	Yes	No	No	No	No	Yes	diclofenac	No			Yes	amoxicilline 1gm	2010-04-17	Still not Develove AKI		3	12	133	0.6		120	65
169	Hiwot Fana CRH	55	Female	Urban	married	Private work			Active	Never smoke		No	2007-05-28	2007-05-28	Oral	No	Yes	No	No	No				No	No	No	Yes	Yes	No	No	No	No	Yes	diclofenac	No			Yes	amoxicilline 1gm	2010-04-17	Still not Develove AKI		4	18	173	0.6		115	70
169	Hiwot Fana CRH	55	Female	Urban	married	Private work			Active	Never smoke		No	2007-05-28	2007-05-28	Oral	No	Yes	No	No	No				No	No	No	Yes	Yes	No	No	No	No	Yes	diclofenac	No			Yes	amoxicilline 1gm	2010-04-17	Still not Develove AKI		5	24	159	0.6		130	90
169	Hiwot Fana CRH	55	Female	Urban	married	Private work			Active	Never smoke		No	2007-05-28	2007-05-28	Oral	No	Yes	No	No	No				No	No	No	Yes	Yes	No	No	No	No	Yes	diclofenac	No			Yes	amoxicilline 1gm	2010-04-17	Still not Develove AKI		6	30	88	0.7		110	70
170	Hiwot Fana CRH	40	Female	Rural	married	Farmer			Active	Never smoke		No	2005-05-21	2005-06-12	Oral	No	Yes	No	No	No				No	No	Yes	Yes	Yes	No	No	No	Yes	Yes	pcm	Yes	nifedipine	5mg	Yes	amoxicilline 1gm	2010-03-30	Develop AKI		1	1	123	0.9		110	80
170	Hiwot Fana CRH	40	Female	Rural	married	Farmer			Active	Never smoke		No	2005-05-21	2005-05-21	Oral	No	Yes	No	No	No				No	No	Yes	Yes	Yes	No	No	No	Yes	Yes	pcm	Yes	nifedipine	5mg	Yes	amoxicilline 1gm	2010-03-30	Develop AKI		2	6	269	0.8		110	70
170	Hiwot Fana CRH	40	Female	Rural	married	Farmer			Active	Never smoke		No	2005-05-21	2005-05-21	Oral	No	Yes	No	No	No				No	No	Yes	Yes	Yes	No	No	No	Yes	Yes	pcm	Yes	nifedipine	5mg	Yes	amoxicilline 1gm	2010-03-30	Develop AKI		3	12	148	0.9		100	60
170	Hiwot Fana CRH	40	Female	Rural	married	Farmer			Active	Never smoke		No	2005-05-21	2005-05-21	Oral	No	Yes	No	No	No				No	No	Yes	Yes	Yes	No	No	No	Yes	Yes	pcm	Yes	nifedipine	5mg	Yes	amoxicilline 1gm	2010-03-30	Develop AKI		4	18	117	0.8		110	70
170	Hiwot Fana CRH	40	Female	Rural	married	Farmer			Active	Never smoke		No	2005-05-21	2005-05-21	Oral	No	Yes	No	No	No				No	No	Yes	Yes	Yes	No	No	No	Yes	Yes	pcm	Yes	nifedipine	5mg	Yes	amoxicilline 1gm	2010-03-30	Develop AKI		5	24	177	0.8		120	70
170	Hiwot Fana CRH	40	Female	Rural	married	Farmer			Active	Never smoke		No	2005-05-21	2005-05-21	Oral	No	Yes	No	No	No				No	No	Yes	Yes	Yes	No	No	No	Yes	Yes	pcm	Yes	nifedipine	5mg	Yes	amoxicilline 1gm	2010-03-30	Develop AKI		6	30	179	0.7		105	71
170	Hiwot Fana CRH	40	Female	Rural	married	Farmer			Active	Never smoke		No	2005-05-21	2005-05-21	Oral	No	Yes	No	No	No				No	No	Yes	Yes	Yes	No	No	No	Yes	Yes	pcm	Yes	nifedipine	5mg	Yes	amoxicilline 1gm	2010-03-30	Develop AKI		7	36	183	0.6		112	83
170	Hiwot Fana CRH	40	Female	Rural	married	Farmer			Active	Never smoke		No	2005-05-21	2005-05-21	Oral	No	Yes	No	No	No				No	No	Yes	Yes	Yes	No	No	No	Yes	Yes	pcm	Yes	nifedipine	5mg	Yes	amoxicilline 1gm	2010-03-30	Develop AKI		8	42	235	0.5		108	78
170	Hiwot Fana CRH	40	Female	Rural	married	Farmer			Active	Never smoke		No	2005-05-21	2005-05-21	Oral	No	Yes	No	No	No				No	No	Yes	Yes	Yes	No	No	No	Yes	Yes	pcm	Yes	nifedipine	5mg	Yes	amoxicilline 1gm	2010-03-30	Develop AKI		9	48	226	0.6		110	77
170	Hiwot Fana CRH	40	Female	Rural	married	Farmer			Active	Never smoke		No	2005-05-21	2005-05-21	Oral	No	Yes	No	No	No				No	No	Yes	Yes	Yes	No	No	No	Yes	Yes	pcm	Yes	nifedipine	5mg	Yes	amoxicilline 1gm	2010-03-30	Develop AKI		10	54	174	2.1		115	77
171	Hiwot Fana CRH	66	Male	Semi_urban	married	Retired			Inactive	Never smoke		No	2007-06-22	2007-06-22	Oral	No	Yes	Yes	No	No				No	No	Yes	No	Yes	No	No	No	No	No		Yes	nifedipine	5mg	Yes		2007-08-11	Discontinue FU		1	1	120	0.5
172	Hiwot Fana CRH	70	Male	Urban	married	Unemployed			Inactive	Never smoke		No	2009-10-13	2009-10-27	Oral	No	Yes	No	No	No		1.75	80	No	No	No	No	No	No	No	No	No	No		No			No		2010-04-19	Still not Develove AKI		1	1	155	0.7		136	84
172	Hiwot Fana CRH	70	Male	Urban	married	Unemployed			Inactive	Never smoke		No	2009-10-13	2009-10-13	Oral	No	Yes	No	No	No		1.75	80	No	No	No	No	No	No	No	No	No	No		No			No		2010-04-19	Still not Develove AKI		2	6	79	0.8		135	100
173	Hiwot Fana CRH	44	Female	Urban	married	Private work		1500	Active	Never smoke		No	2008-05-13	2008-07-10	Oral	No	Yes	No	Yes	No		1.62	75	No	No	Yes	Yes	No	No	No	No	Yes	No		Yes	nifedipine	10mg	Yes	norfloxicine 1gm	2010-04-22	Still not Develove AKI		1	1	310	1.2		155	100
173	Hiwot Fana CRH	44	Female	Urban	married	Private work		1500	Active	Never smoke		No	2008-05-13	2008-05-13	Oral	No	Yes	No	Yes	No		1.62	75	No	No	Yes	Yes	No	No	No	No	Yes	No		Yes	nifedipine	10mg	Yes	norfloxicine 1gm	2010-04-22	Still not Develove AKI		2	6	240	0.9		120	100
173	Hiwot Fana CRH	44	Female	Urban	married	Private work		1500	Active	Never smoke		No	2008-05-13	2008-05-13	Oral	No	Yes	No	Yes	No		1.62	75	No	No	Yes	Yes	No	No	No	No	Yes	No		Yes	nifedipine	10mg	Yes	norfloxicine 1gm	2010-04-22	Still not Develove AKI		3	12	204	1.1		115	100
173	Hiwot Fana CRH	44	Female	Urban	married	Private work		1500	Active	Never smoke		No	2008-05-13	2008-05-13	Oral	No	Yes	No	Yes	No		1.62	75	No	No	Yes	Yes	No	No	No	No	Yes	No		Yes	nifedipine	10mg	Yes	norfloxicine 1gm	2010-04-22	Still not Develove AKI		4	18	212	1		155	100
174	Hiwot Fana CRH	70	Male	Rural	divorced	Retired			Active	Never smoke		No	2009-04-03	2009-05-01	Oral	No	Yes	No	No	No		1.75	75	No	No	Yes	No	No	No	No	No	Yes	No		No			No		2010-04-23	Still not Develove AKI		1	1	228	0.5		110	70
174	Hiwot Fana CRH	70	Male	Rural	divorced	Retired			Active	Never smoke		No	2009-04-03	2009-04-03	Oral	No	Yes	No	No	No		1.75	75	No	No	Yes	No	No	No	No	No	Yes	No		No			No		2010-04-23	Still not Develove AKI		2	6	225	0.4		120	80
174	Hiwot Fana CRH	70	Male	Rural	divorced	Retired			Active	Never smoke		No	2009-04-03	2009-04-03	Oral	No	Yes	No	No	No		1.75	75	No	No	Yes	No	No	No	No	No	Yes	No		No			No		2010-04-23	Still not Develove AKI		3	12	170	0.6		100	60
175	Hiwot Fana CRH	42	Male	Rural	married	Farmer			Active	Never smoke		No	2008-05-17	2008-08-13	Oral	No	Yes	No	No	No				No	No	Yes	Yes	No	No	No	No	Yes	No		Yes	hct	25mg	No		2010-03-29	Still not Develove AKI		1	1	183	1.25		140	90
175	Hiwot Fana CRH	42	Male	Rural	married	Farmer			Active	Never smoke		No	2008-05-17	2008-05-17	Oral	No	Yes	No	No	No				No	No	Yes	Yes	No	No	No	No	Yes	No		Yes	hct	25mg	No		2010-03-29	Still not Develove AKI		2	6	133	1.1		120	80
175	Hiwot Fana CRH	42	Male	Rural	married	Farmer			Active	Never smoke		No	2008-05-17	2008-05-17	Oral	No	Yes	No	No	No				No	No	Yes	Yes	No	No	No	No	Yes	No		Yes	hct	25mg	No		2010-03-29	Still not Develove AKI		3	12	165	1.2		105	98
175	Hiwot Fana CRH	42	Male	Rural	married	Farmer			Active	Never smoke		No	2008-05-17	2008-05-17	Oral	No	Yes	No	No	No				No	No	Yes	Yes	No	No	No	No	Yes	No		Yes	hct	25mg	No		2010-03-29	Still not Develove AKI		4	18	105	1		120	100
176	Hiwot Fana CRH	50	Male	Urban	married	Private work			Inactive	Never smoke		No	2009-12-18	2010-01-16	Oral	No	Yes	No	No	No				No	No	No	No	No	No	No	No	No	No		No			Yes	ciproflocine 1mg	2010-04-11	Still not Develove AKI		1	1	369	0.5		116	77
176	Hiwot Fana CRH	50	Male	Urban	married	Private work			Inactive	Never smoke		No	2009-12-18	2009-12-18	Oral	No	Yes	No	No	No				No	No	No	No	No	No	No	No	No	No		No			Yes	ciproflocine 1mg	2010-04-11	Still not Develove AKI		2	5	122	1		129	70
177	Hiwot Fana CRH	55	Female	Urban	married	Unemployed			Inactive	Never smoke		No	2005-04-05	2005-04-05	Oral	No	Yes	No	Yes	Yes	2			No	No	No	No	No	No	No	No	Yes	No		No			No		2010-04-16	Still not Develove AKI		1	1	325	0.98		100	80
177	Hiwot Fana CRH	55	Female	Urban	married	Unemployed			Inactive	Never smoke		No	2005-04-05	2005-04-05	Oral	No	Yes	No	Yes	Yes	2			No	No	No	No	No	No	No	No	Yes	No		No			No		2010-04-16	Still not Develove AKI		2	6	215	1		111	75
177	Hiwot Fana CRH	55	Female	Urban	married	Unemployed			Inactive	Never smoke		No	2005-04-05	2005-04-05	Oral	No	Yes	No	Yes	Yes	2			No	No	No	No	No	No	No	No	Yes	No		No			No		2010-04-16	Still not Develove AKI		3	12	198	1		130	70
177	Hiwot Fana CRH	55	Female	Urban	married	Unemployed			Inactive	Never smoke		No	2005-04-05	2005-04-05	Oral	No	Yes	No	Yes	Yes	2			No	No	No	No	No	No	No	No	Yes	No		No			No		2010-04-16	Still not Develove AKI		4	18	313	0.7		115	100
177	Hiwot Fana CRH	55	Female	Urban	married	Unemployed			Inactive	Never smoke		No	2005-04-05	2005-04-05	Oral	No	Yes	No	Yes	Yes	2			No	No	No	No	No	No	No	No	Yes	No		No			No		2010-04-16	Still not Develove AKI		5	24	120	0.9		127	101
177	Hiwot Fana CRH	55	Female	Urban	married	Unemployed			Inactive	Never smoke		No	2005-04-05	2005-04-05	Oral	No	Yes	No	Yes	Yes	2			No	No	No	No	No	No	No	No	Yes	No		No			No		2010-04-16	Still not Develove AKI		6	30	143	1		100	75
178	Hiwot Fana CRH	42	Male	Urban	married	Unemployed			Inactive	Never smoke		No	2007-12-04	2007-12-04	Injection	Yes	No	No	No	No			55	No	No	No	No	No	No	No	No	Yes	No		No			No		2010-04-21	Still not Develove AKI		1	1	404
178	Hiwot Fana CRH	42	Male	Urban	married	Unemployed			Inactive	Never smoke		No	2007-12-04	2007-12-04	Injection	Yes	No	No	No	No			55	No	No	No	No	No	No	No	No	Yes	No		No			No		2010-04-21	Still not Develove AKI		2	6	368	0.7		110	70
178	Hiwot Fana CRH	42	Male	Urban	married	Unemployed			Inactive	Never smoke		No	2007-12-04	2007-12-04	Injection	Yes	No	No	No	No			55	No	No	No	No	No	No	No	No	Yes	No		No			No		2010-04-21	Still not Develove AKI		3	12	118	0.6		120	80
178	Hiwot Fana CRH	42	Male	Urban	married	Unemployed			Inactive	Never smoke		No	2007-12-04	2007-12-04	Injection	Yes	No	No	No	No			55	No	No	No	No	No	No	No	No	Yes	No		No			No		2010-04-21	Still not Develove AKI		4	18	233	0.6		115	60
178	Hiwot Fana CRH	42	Male	Urban	married	Unemployed			Inactive	Never smoke		No	2007-12-04	2007-12-04	Injection	Yes	No	No	No	No			55	No	No	No	No	No	No	No	No	Yes	No		No			No		2010-04-21	Still not Develove AKI		5	24	118	0.6		148	102
178	Hiwot Fana CRH	42	Male	Urban	married	Unemployed			Inactive	Never smoke		No	2007-12-04	2007-12-04	Injection	Yes	No	No	No	No			55	No	No	No	No	No	No	No	No	Yes	No		No			No		2010-04-21	Still not Develove AKI		6	30	157	0.7		100	60
179	Hiwot Fana CRH	45	Male	Urban	married	Gov't employee			Inactive	Never smoke		No	2005-05-13	2005-05-13	Oral	No	Yes	No	No	No		1.74	70	No	No	No	No	No	No	No	No	Yes	No		No			No		2010-03-11	Still not Develove AKI		1	1	295	1		130	80
179	Hiwot Fana CRH	45	Male	Urban	married	Gov't employee			Inactive	Never smoke		No	2005-05-13	2005-05-13	Oral	No	Yes	No	No	No		1.74	70	No	No	No	No	No	No	No	No	Yes	No		No			No		2010-03-11	Still not Develove AKI		2	6	284	1.3		110	70
179	Hiwot Fana CRH	45	Male	Urban	married	Gov't employee			Inactive	Never smoke		No	2005-05-13	2005-05-13	Oral	No	Yes	No	No	No		1.74	70	No	No	No	No	No	No	No	No	Yes	No		No			No		2010-03-11	Still not Develove AKI		3	12	323	0.9		130	80
179	Hiwot Fana CRH	45	Male	Urban	married	Gov't employee			Inactive	Never smoke		No	2005-05-13	2005-05-13	Oral	No	Yes	No	No	No		1.74	70	No	No	No	No	No	No	No	No	Yes	No		No			No		2010-03-11	Still not Develove AKI		4	18	151	1.1		110	70
179	Hiwot Fana CRH	45	Male	Urban	married	Gov't employee			Inactive	Never smoke		No	2005-05-13	2005-05-13	Oral	No	Yes	No	No	No		1.74	70	No	No	No	No	No	No	No	No	Yes	No		No			No		2010-03-11	Still not Develove AKI		5	24	263	1		127	76
179	Hiwot Fana CRH	45	Male	Urban	married	Gov't employee			Inactive	Never smoke		No	2005-05-13	2005-05-13	Oral	No	Yes	No	No	No		1.74	70	No	No	No	No	No	No	No	No	Yes	No		No			No		2010-03-11	Still not Develove AKI		6	30	234	1.2		124	76
179	Hiwot Fana CRH	45	Male	Urban	married	Gov't employee			Inactive	Never smoke		No	2005-05-13	2005-05-13	Oral	No	Yes	No	No	No		1.74	70	No	No	No	No	No	No	No	No	Yes	No		No			No		2010-03-11	Still not Develove AKI		7	36	286	1.2		117	63
179	Hiwot Fana CRH	45	Male	Urban	married	Gov't employee			Inactive	Never smoke		No	2005-05-13	2005-05-13	Oral	No	Yes	No	No	No		1.74	70	No	No	No	No	No	No	No	No	Yes	No		No			No		2010-03-11	Still not Develove AKI		8	42	94	1.2		110	70
179	Hiwot Fana CRH	45	Male	Urban	married	Gov't employee			Inactive	Never smoke		No	2005-05-13	2005-05-13	Oral	No	Yes	No	No	No		1.74	70	No	No	No	No	No	No	No	No	Yes	No		No			No		2010-03-11	Still not Develove AKI		9	48	386	1.1		100	90
179	Hiwot Fana CRH	45	Male	Urban	married	Gov't employee			Inactive	Never smoke		No	2005-05-13	2005-05-13	Oral	No	Yes	No	No	No		1.74	70	No	No	No	No	No	No	No	No	Yes	No		No			No		2010-03-11	Still not Develove AKI		10	54	153	0.9		115	100
179	Hiwot Fana CRH	45	Male	Urban	married	Gov't employee			Inactive	Never smoke		No	2005-05-13	2005-05-13	Oral	No	Yes	No	No	No		1.74	70	No	No	No	No	No	No	No	No	Yes	No		No			No		2010-03-11	Still not Develove AKI		11	60		1
180	Hiwot Fana CRH	42	Male	Semi_urban	married	Gov't employee			Active	Never smoke		No	2006-07-09	2006-08-20	Injection	Yes	No	No	No	No				No	No	Yes	No	Yes	No	No	No	Yes	Yes	diclofenac	Yes	nifedipine	10mg	No		2010-04-13	Still not Develove AKI		1	1	261	0.5		156	100
180	Hiwot Fana CRH	42	Male	Semi_urban	married	Gov't employee			Active	Never smoke		No	2006-07-09	2006-07-09	Injection	Yes	No	No	No	No				No	No	Yes	No	Yes	No	No	No	Yes	Yes	diclofenac	Yes	nifedipine	10mg	No		2010-04-13	Still not Develove AKI		2	6	291	0.4		110	70
180	Hiwot Fana CRH	42	Male	Semi_urban	married	Gov't employee			Active	Never smoke		No	2006-07-09	2006-07-09	Injection	Yes	No	No	No	No				No	No	Yes	No	Yes	No	No	No	Yes	Yes	diclofenac	Yes	nifedipine	10mg	No		2010-04-13	Still not Develove AKI		3	12	209	0.4		130	80
180	Hiwot Fana CRH	42	Male	Semi_urban	married	Gov't employee			Active	Never smoke		No	2006-07-09	2006-07-09	Injection	Yes	No	No	No	No				No	No	Yes	No	Yes	No	No	No	Yes	Yes	diclofenac	Yes	nifedipine	10mg	No		2010-04-13	Still not Develove AKI		4	18	178	0.5		110	70
180	Hiwot Fana CRH	42	Male	Semi_urban	married	Gov't employee			Active	Never smoke		No	2006-07-09	2006-07-09	Injection	Yes	No	No	No	No				No	No	Yes	No	Yes	No	No	No	Yes	Yes	diclofenac	Yes	nifedipine	10mg	No		2010-04-13	Still not Develove AKI		5	24	255	0.6		122	74
180	Hiwot Fana CRH	42	Male	Semi_urban	married	Gov't employee			Active	Never smoke		No	2006-07-09	2006-07-09	Injection	Yes	No	No	No	No				No	No	Yes	No	Yes	No	No	No	Yes	Yes	diclofenac	Yes	nifedipine	10mg	No		2010-04-13	Still not Develove AKI		6	30	174	0.6		125	90
180	Hiwot Fana CRH	42	Male	Semi_urban	married	Gov't employee			Active	Never smoke		No	2006-07-09	2006-07-09	Injection	Yes	No	No	No	No				No	No	Yes	No	Yes	No	No	No	Yes	Yes	diclofenac	Yes	nifedipine	10mg	No		2010-04-13	Still not Develove AKI		7	36	168	0.5		98	75
180	Hiwot Fana CRH	42	Male	Semi_urban	married	Gov't employee			Active	Never smoke		No	2006-07-09	2006-07-09	Injection	Yes	No	No	No	No				No	No	Yes	No	Yes	No	No	No	Yes	Yes	diclofenac	Yes	nifedipine	10mg	No		2010-04-13	Still not Develove AKI		8	42	178	0.6		125	90
181	Hiwot Fana CRH	45	Male	Rural	married	Farmer			Active	Never smoke		No	2009-10-05	2009-11-06	Oral	No	Yes	Yes	No	No				No	No	No	No	No	Yes	Yes	No	Yes	No		No			No		2010-04-23	Still not Develove AKI		1	1	148	0.5		120	80
181	Hiwot Fana CRH	45	Male	Rural	married	Farmer			Active	Never smoke		No	2009-10-05	2009-10-05	Oral	No	Yes	Yes	No	No				No	No	No	No	No	Yes	Yes	No	Yes	No		No			No		2010-04-23	Still not Develove AKI		2	6	112	0.6		115	70
182	Hiwot Fana CRH	70	Female	Rural	married	Farmer			Active	Never smoke		No	2005-05-20	2005-08-17	Injection	Yes	No	No	No	No				No	No	No	No	Yes	Yes	No	No	Yes	No		No			No		2010-04-11	Still not Develove AKI		1	1	314	1.25		120	70
182	Hiwot Fana CRH	70	Female	Rural	married	Farmer			Active	Never smoke		No	2005-05-20	2005-05-20	Injection	Yes	No	No	No	No				No	No	No	No	Yes	Yes	No	No	Yes	No		No			No		2010-04-11	Still not Develove AKI		2	6	101	1		110	70
182	Hiwot Fana CRH	70	Female	Rural	married	Farmer			Active	Never smoke		No	2005-05-20	2005-05-20	Injection	Yes	No	No	No	No				No	No	No	No	Yes	Yes	No	No	Yes	No		No			No		2010-04-11	Still not Develove AKI		3	12	374	1.1		129	62
182	Hiwot Fana CRH	70	Female	Rural	married	Farmer			Active	Never smoke		No	2005-05-20	2005-05-20	Injection	Yes	No	No	No	No				No	No	No	No	Yes	Yes	No	No	Yes	No		No			No		2010-04-11	Still not Develove AKI		4	18	152	1.3		116	70
182	Hiwot Fana CRH	70	Female	Rural	married	Farmer			Active	Never smoke		No	2005-05-20	2005-05-20	Injection	Yes	No	No	No	No				No	No	No	No	Yes	Yes	No	No	Yes	No		No			No		2010-04-11	Still not Develove AKI		5	24	115	0.9		125	70
182	Hiwot Fana CRH	70	Female	Rural	married	Farmer			Active	Never smoke		No	2005-05-20	2005-05-20	Injection	Yes	No	No	No	No				No	No	No	No	Yes	Yes	No	No	Yes	No		No			No		2010-04-11	Still not Develove AKI		6	30	105	0.8		130	71
182	Hiwot Fana CRH	70	Female	Rural	married	Farmer			Active	Never smoke		No	2005-05-20	2005-05-20	Injection	Yes	No	No	No	No				No	No	No	No	Yes	Yes	No	No	Yes	No		No			No		2010-04-11	Still not Develove AKI		7	36	232	0.8		115	60
182	Hiwot Fana CRH	70	Female	Rural	married	Farmer			Active	Never smoke		No	2005-05-20	2005-05-20	Injection	Yes	No	No	No	No				No	No	No	No	Yes	Yes	No	No	Yes	No		No			No		2010-04-11	Still not Develove AKI		8	42	137	0.8		135	70
182	Hiwot Fana CRH	70	Female	Rural	married	Farmer			Active	Never smoke		No	2005-05-20	2005-05-20	Injection	Yes	No	No	No	No				No	No	No	No	Yes	Yes	No	No	Yes	No		No			No		2010-04-11	Still not Develove AKI		9	48	112	1.2		120	80
182	Hiwot Fana CRH	70	Female	Rural	married	Farmer			Active	Never smoke		No	2005-05-20	2005-05-20	Injection	Yes	No	No	No	No				No	No	No	No	Yes	Yes	No	No	Yes	No		No			No		2010-04-11	Still not Develove AKI		10	54	138	1.1		115	90
183	Hiwot Fana CRH	60	Female	Semi_urban	married	Private work		4000	Inactive	Never smoke		No	2009-07-24	2009-08-22	Oral	No	Yes	No	No	No		1.52	78	No	No	No	No	No	No	No	No	Yes	No		No			No		2010-04-12	Still not Develove AKI		1	1	165	1.01		136	85
183	Hiwot Fana CRH	60	Female	Semi_urban	married	Private work		4000	Inactive	Never smoke		No	2009-07-24	2009-07-24	Oral	No	Yes	No	No	No		1.52	78	No	No	No	No	No	No	No	No	Yes	No		No			No		2010-04-12	Still not Develove AKI		2	6	127	0.78		110	100
184	Hiwot Fana CRH	55	Female	Urban	widowed	Unemployed			Inactive	Never smoke		No	2005-08-28	2005-08-28	Oral	No	Yes	No	No	No		1.62	68	No	No	No	No	No	No	No	No	No	No		No			No		2010-04-04	Still not Develove AKI		1	1	388	1.05
184	Hiwot Fana CRH	55	Female	Urban	widowed	Unemployed			Inactive	Never smoke		No	2005-08-28	2005-08-28	Oral	No	Yes	No	No	No		1.62	68	No	No	No	No	No	No	No	No	No	No		No			No		2010-04-04	Still not Develove AKI		2	6	220	1
184	Hiwot Fana CRH	55	Female	Urban	widowed	Unemployed			Inactive	Never smoke		No	2005-08-28	2005-08-28	Oral	No	Yes	No	No	No		1.62	68	No	No	No	No	No	No	No	No	No	No		No			No		2010-04-04	Still not Develove AKI		3	12	230	1.2
184	Hiwot Fana CRH	55	Female	Urban	widowed	Unemployed			Inactive	Never smoke		No	2005-08-28	2005-08-28	Oral	No	Yes	No	No	No		1.62	68	No	No	No	No	No	No	No	No	No	No		No			No		2010-04-04	Still not Develove AKI		4	18	261	1.1
184	Hiwot Fana CRH	55	Female	Urban	widowed	Unemployed			Inactive	Never smoke		No	2005-08-28	2005-08-28	Oral	No	Yes	No	No	No		1.62	68	No	No	No	No	No	No	No	No	No	No		No			No		2010-04-04	Still not Develove AKI		5	24	356	0.8
184	Hiwot Fana CRH	55	Female	Urban	widowed	Unemployed			Inactive	Never smoke		No	2005-08-28	2005-08-28	Oral	No	Yes	No	No	No		1.62	68	No	No	No	No	No	No	No	No	No	No		No			No		2010-04-04	Still not Develove AKI		6	30	195	0.9
184	Hiwot Fana CRH	55	Female	Urban	widowed	Unemployed			Inactive	Never smoke		No	2005-08-28	2005-08-28	Oral	No	Yes	No	No	No		1.62	68	No	No	No	No	No	No	No	No	No	No		No			No		2010-04-04	Still not Develove AKI		7	36	307	0.9
184	Hiwot Fana CRH	55	Female	Urban	widowed	Unemployed			Inactive	Never smoke		No	2005-08-28	2005-08-28	Oral	No	Yes	No	No	No		1.62	68	No	No	No	No	No	No	No	No	No	No		No			No		2010-04-04	Still not Develove AKI		8	42	212	1.4
184	Hiwot Fana CRH	55	Female	Urban	widowed	Unemployed			Inactive	Never smoke		No	2005-08-28	2005-08-28	Oral	No	Yes	No	No	No		1.62	68	No	No	No	No	No	No	No	No	No	No		No			No		2010-04-04	Still not Develove AKI		9	48	214	1.1
184	Hiwot Fana CRH	55	Female	Urban	widowed	Unemployed			Inactive	Never smoke		No	2005-08-28	2005-08-28	Oral	No	Yes	No	No	No		1.62	68	No	No	No	No	No	No	No	No	No	No		No			No		2010-04-04	Still not Develove AKI		10	54	390	1
185	Hiwot Fana CRH	40	Female	Urban	married	Gov't employee			Active	Never smoke		No	2009-08-04	2009-08-04	Injection	Yes	No	No	No	No		1.66	77	No	No	Yes	Yes	No	No	No	No	No	No		Yes	enalapril,hct	5,25mg	No		2010-04-20	Still not Develove AKI		1	1	266	1.1		156	96
185	Hiwot Fana CRH	40	Female	Urban	married	Gov't employee			Active	Never smoke		No	2009-08-04	2009-08-04	Injection	Yes	No	No	No	No		1.66	77	No	No	Yes	Yes	No	No	No	No	No	No		Yes	enalapril,hct	5,25mg	No		2010-04-20	Still not Develove AKI		2	7	156	0.9
186	Hiwot Fana CRH	42	Female	Urban	married	Gov't employee			Inactive	Never smoke		No	2006-07-29	2006-07-29	Oral	No	Yes	Yes	No	No				No	No	No	No	No	No	No	No	No	No		No			No		2006-08-14	Discontinue FU		1	1		0.7
187	Hiwot Fana CRH	65	Female	Urban	widowed	Private work			Inactive	Never smoke		No	2005-04-23	2005-04-23	Oral	No	Yes	No	No	Yes	2	1.7	86	No	Yes	Yes	Yes	No	Yes	No	Yes	Yes	Yes	diclofenac	Yes	hct	25mg	Yes	amoxicilline 1gm	2009-12-23	Develop AKI		1	1	337	0.65		110	70
187	Hiwot Fana CRH	65	Female	Urban	widowed	Private work			Inactive	Never smoke		No	2005-04-23	2005-04-23	Oral	No	Yes	No	No	Yes	2	1.7	86	No	Yes	Yes	Yes	No	Yes	No	Yes	Yes	Yes	diclofenac	Yes	hct	25mg	Yes	amoxicilline 1gm	2009-12-23	Develop AKI		2	6	172	0.7		150	80
187	Hiwot Fana CRH	65	Female	Urban	widowed	Private work			Inactive	Never smoke		No	2005-04-23	2005-04-23	Oral	No	Yes	No	No	Yes	2	1.7	86	No	Yes	Yes	Yes	No	Yes	No	Yes	Yes	Yes	diclofenac	Yes	hct	25mg	Yes	amoxicilline 1gm	2009-12-23	Develop AKI		3	12	162	0.7		120	70
187	Hiwot Fana CRH	65	Female	Urban	widowed	Private work			Inactive	Never smoke		No	2005-04-23	2005-04-23	Oral	No	Yes	No	No	Yes	2	1.7	86	No	Yes	Yes	Yes	No	Yes	No	Yes	Yes	Yes	diclofenac	Yes	hct	25mg	Yes	amoxicilline 1gm	2009-12-23	Develop AKI		4	18	99	0.8		100	100
187	Hiwot Fana CRH	65	Female	Urban	widowed	Private work			Inactive	Never smoke		No	2005-04-23	2005-04-23	Oral	No	Yes	No	No	Yes	2	1.7	86	No	Yes	Yes	Yes	No	Yes	No	Yes	Yes	Yes	diclofenac	Yes	hct	25mg	Yes	amoxicilline 1gm	2009-12-23	Develop AKI		5	24	117	0.9
187	Hiwot Fana CRH	65	Female	Urban	widowed	Private work			Inactive	Never smoke		No	2005-04-23	2005-04-23	Oral	No	Yes	No	No	Yes	2	1.7	86	No	Yes	Yes	Yes	No	Yes	No	Yes	Yes	Yes	diclofenac	Yes	hct	25mg	Yes	amoxicilline 1gm	2009-12-23	Develop AKI		6	30	205	0.8
187	Hiwot Fana CRH	65	Female	Urban	widowed	Private work			Inactive	Never smoke		No	2005-04-23	2005-04-23	Oral	No	Yes	No	No	Yes	2	1.7	86	No	Yes	Yes	Yes	No	Yes	No	Yes	Yes	Yes	diclofenac	Yes	hct	25mg	Yes	amoxicilline 1gm	2009-12-23	Develop AKI		7	36	126	0.7
187	Hiwot Fana CRH	65	Female	Urban	widowed	Private work			Inactive	Never smoke		No	2005-04-23	2005-04-23	Oral	No	Yes	No	No	Yes	2	1.7	86	No	Yes	Yes	Yes	No	Yes	No	Yes	Yes	Yes	diclofenac	Yes	hct	25mg	Yes	amoxicilline 1gm	2009-12-23	Develop AKI		8	42	85	0.7
187	Hiwot Fana CRH	65	Female	Urban	widowed	Private work			Inactive	Never smoke		No	2005-04-23	2005-04-23	Oral	No	Yes	No	No	Yes	2	1.7	86	No	Yes	Yes	Yes	No	Yes	No	Yes	Yes	Yes	diclofenac	Yes	hct	25mg	Yes	amoxicilline 1gm	2009-12-23	Develop AKI		9	48	253
187	Hiwot Fana CRH	65	Female	Urban	widowed	Private work			Inactive	Never smoke		No	2005-04-23	2005-04-23	Oral	No	Yes	No	No	Yes	2	1.7	86	No	Yes	Yes	Yes	No	Yes	No	Yes	Yes	Yes	diclofenac	Yes	hct	25mg	Yes	amoxicilline 1gm	2009-12-23	Develop AKI		10	54	309	1.6
188	Hiwot Fana CRH	55	Male	Urban	divorced	Retired			Inactive	Never smoke		Yes	2007-06-17	2007-06-17	Oral	No	Yes	Yes	No	Yes	3	1.52	69	Yes	Yes	Yes	Yes	No	Yes	No	No	No	Yes	diclofenac,ASA	Yes	hct	25mg	No		2009-10-13	Develop AKI		1	1	130	0.8		120	70
188	Hiwot Fana CRH	55	Male	Urban	divorced	Retired			Inactive	Never smoke		Yes	2007-06-17	2007-06-17	Oral	No	Yes	Yes	No	Yes	3	1.52	69	Yes	Yes	Yes	Yes	No	Yes	No	No	No	Yes	diclofenac,ASA	Yes	hct	25mg	No		2009-10-13	Develop AKI		2	6	127			130	60
188	Hiwot Fana CRH	55	Male	Urban	divorced	Retired			Inactive	Never smoke		Yes	2007-06-17	2007-06-17	Oral	No	Yes	Yes	No	Yes	3	1.52	69	Yes	Yes	Yes	Yes	No	Yes	No	No	No	Yes	diclofenac,ASA	Yes	hct	25mg	No		2009-10-13	Develop AKI		3	12	160	1.1	1.025	140	60
188	Hiwot Fana CRH	55	Male	Urban	divorced	Retired			Inactive	Never smoke		Yes	2007-06-17	2007-06-17	Oral	No	Yes	Yes	No	Yes	3	1.52	69	Yes	Yes	Yes	Yes	No	Yes	No	No	No	Yes	diclofenac,ASA	Yes	hct	25mg	No		2009-10-13	Develop AKI		4	18	130	1.9
188	Hiwot Fana CRH	55	Male	Urban	divorced	Retired			Inactive	Never smoke		Yes	2007-06-17	2007-06-17	Oral	No	Yes	Yes	No	Yes	3	1.52	69	Yes	Yes	Yes	Yes	No	Yes	No	No	No	Yes	diclofenac,ASA	Yes	hct	25mg	No		2009-10-13	Develop AKI		5	24	136
188	Hiwot Fana CRH	55	Male	Urban	divorced	Retired			Inactive	Never smoke		Yes	2007-06-17	2007-06-17	Oral	No	Yes	Yes	No	Yes	3	1.52	69	Yes	Yes	Yes	Yes	No	Yes	No	No	No	Yes	diclofenac,ASA	Yes	hct	25mg	No		2009-10-13	Develop AKI		6	30	178
189	Hiwot Fana CRH	42	Male	Urban	married	Private work			Active	Never smoke		Yes	2005-05-21	2005-05-21	Oral	No	Yes	No	No	No		1.72		No	Yes	Yes	No	No	No	Yes	No	Yes	No		Yes	hct	25mg	Yes	norfloxicine 1gm	2007-09-09	Discontinue FU		1	1	246	1.9		140	80
189	Hiwot Fana CRH	42	Male	Urban	married	Private work			Active	Never smoke		Yes	2005-05-21	2005-05-21	Oral	No	Yes	No	No	No		1.72		No	Yes	Yes	No	No	No	Yes	No	Yes	No		Yes	hct	25mg	Yes	norfloxicine 1gm	2007-09-09	Discontinue FU		2	6	148	1.7		100	80
189	Hiwot Fana CRH	42	Male	Urban	married	Private work			Active	Never smoke		Yes	2005-05-21	2005-05-21	Oral	No	Yes	No	No	No		1.72		No	Yes	Yes	No	No	No	Yes	No	Yes	No		Yes	hct	25mg	Yes	norfloxicine 1gm	2007-09-09	Discontinue FU		3	12	246	1.4		140	80
189	Hiwot Fana CRH	42	Male	Urban	married	Private work			Active	Never smoke		Yes	2005-05-21	2005-05-21	Oral	No	Yes	No	No	No		1.72		No	Yes	Yes	No	No	No	Yes	No	Yes	No		Yes	hct	25mg	Yes	norfloxicine 1gm	2007-09-09	Discontinue FU		4	18	201	2		140	60
189	Hiwot Fana CRH	42	Male	Urban	married	Private work			Active	Never smoke		Yes	2005-05-21	2005-05-21	Oral	No	Yes	No	No	No		1.72		No	Yes	Yes	No	No	No	Yes	No	Yes	No		Yes	hct	25mg	Yes	norfloxicine 1gm	2007-09-09	Discontinue FU		5	24	220
190	Hiwot Fana CRH	16	Female	Urban	single	Unemployed			Active	Never smoke		No	2007-10-17	2008-04-21	Injection	Yes	No	No	No	Yes	6			No	No	No	No	No	No	No	No	No	No		No			No		2009-04-13	Discontinue FU		1	1	369	2.5	2	150	90
190	Hiwot Fana CRH	16	Female	Urban	single	Unemployed			Active	Never smoke		No	2007-10-17	2007-10-17	Injection	Yes	No	No	No	Yes	6			No	No	No	No	No	No	No	No	No	No		No			No		2009-04-13	Discontinue FU		2	6	385	2
190	Hiwot Fana CRH	16	Female	Urban	single	Unemployed			Active	Never smoke		No	2007-10-17	2007-10-17	Injection	Yes	No	No	No	Yes	6			No	No	No	No	No	No	No	No	No	No		No			No		2009-04-13	Discontinue FU		3	12	61
191	Hiwot Fana CRH	60	Male	Semi_urban	married	Gov't employee			Inactive	Currently smoking	10	No	2005-04-27	2005-04-27	Oral	No	Yes	No		No				No	No	Yes	No	No	No	No	No	No	No		Yes	captopril,enalapril,hct	10,5,25mg	No		2010-03-23	Develop AKI		1	1	189	1
191	Hiwot Fana CRH	60	Male	Semi_urban	married	Gov't employee			Inactive	Currently smoking		No	2005-04-27	2005-04-27	Oral	No	Yes	No		No				No	No	Yes	No	No	No	No	No	No	No		Yes	captopril,enalapril,hct	10,5,25mg	No		2010-03-23	Develop AKI		2	6	213	0.9
191	Hiwot Fana CRH	60	Male	Semi_urban	married	Gov't employee			Inactive	Currently smoking		No	2005-04-27	2005-04-27	Oral	No	Yes	No		No				No	No	Yes	No	No	No	No	No	No	No		Yes	captopril,enalapril,hct	10,5,25mg	No		2010-03-23	Develop AKI		3	12	170	0.8
191	Hiwot Fana CRH	60	Male	Semi_urban	married	Gov't employee			Inactive	Currently smoking		No	2005-04-27	2005-04-27	Oral	No	Yes	No		No				No	No	Yes	No	No	No	No	No	No	No		Yes	captopril,enalapril,hct	10,5,25mg	No		2010-03-23	Develop AKI		4	18	142	1.2
191	Hiwot Fana CRH	60	Male	Semi_urban	married	Gov't employee			Inactive	Currently smoking		No	2005-04-27	2005-04-27	Oral	No	Yes	No		No				No	No	Yes	No	No	No	No	No	No	No		Yes	captopril,enalapril,hct	10,5,25mg	No		2010-03-23	Develop AKI		5	24	210	0.9
191	Hiwot Fana CRH	60	Male	Semi_urban	married	Gov't employee			Inactive	Currently smoking		No	2005-04-27	2005-04-27	Oral	No	Yes	No		No				No	No	Yes	No	No	No	No	No	No	No		Yes	captopril,enalapril,hct	10,5,25mg	No		2010-03-23	Develop AKI		6	30		0.9
191	Hiwot Fana CRH	60	Male	Semi_urban	married	Gov't employee			Inactive	Currently smoking		No	2005-04-27	2005-04-27	Oral	No	Yes	No		No				No	No	Yes	No	No	No	No	No	No	No		Yes	captopril,enalapril,hct	10,5,25mg	No		2010-03-23	Develop AKI		7	36		1
191	Hiwot Fana CRH	60	Male	Semi_urban	married	Gov't employee			Inactive	Currently smoking		No	2005-04-27	2005-04-27	Oral	No	Yes	No		No				No	No	Yes	No	No	No	No	No	No	No		Yes	captopril,enalapril,hct	10,5,25mg	No		2010-03-23	Develop AKI		8	42		1.1
191	Hiwot Fana CRH	60	Male	Semi_urban	married	Gov't employee			Inactive	Currently smoking		No	2005-04-27	2005-04-27	Oral	No	Yes	No		No				No	No	Yes	No	No	No	No	No	No	No		Yes	captopril,enalapril,hct	10,5,25mg	No		2010-03-23	Develop AKI		9	48		1.1
191	Hiwot Fana CRH	60	Male	Semi_urban	married	Gov't employee			Inactive	Currently smoking		No	2005-04-27	2005-04-27	Oral	No	Yes	No		No				No	No	Yes	No	No	No	No	No	No	No		Yes	captopril,enalapril,hct	10,5,25mg	No		2010-03-23	Develop AKI		10	54		1.3
191	Hiwot Fana CRH	60	Male	Semi_urban	married	Gov't employee			Inactive	Currently smoking		No	2005-04-27	2005-04-27	Oral	No	Yes	No		No				No	No	Yes	No	No	No	No	No	No	No		Yes	captopril,enalapril,hct	10,5,25mg	No		2010-03-23	Develop AKI		11	60		2.58
192	Hiwot Fana CRH	60	Male	Urban	married	Gov't employee			Inactive	Never smoke		No	2005-05-08	2005-05-29	Oral	No	Yes	Yes	No	No				No	No	Yes	No	No	Yes	Yes	No	No	Yes	ASA	Yes	enalapril,nifedipine	10,10mg	No		2008-11-14	Discontinue FU		1	1	144	0.8		100	70
192	Hiwot Fana CRH	60	Male	Urban	married	Gov't employee			Inactive	Never smoke		No	2005-05-08	2005-05-08	Oral	No	Yes	Yes	No	No				No	No	Yes	No	No	Yes	Yes	No	No	Yes	ASA	Yes	enalapril,nifedipine	10,10mg	No		2008-11-14	Discontinue FU		2	6	138	0.8
192	Hiwot Fana CRH	60	Male	Urban	married	Gov't employee			Inactive	Never smoke		No	2005-05-08	2005-05-08	Oral	No	Yes	Yes	No	No				No	No	Yes	No	No	Yes	Yes	No	No	Yes	ASA	Yes	enalapril,nifedipine	10,10mg	No		2008-11-14	Discontinue FU		3	12	127	0.62		160	70
192	Hiwot Fana CRH	60	Male	Urban	married	Gov't employee			Inactive	Never smoke		No	2005-05-08	2005-05-08	Oral	No	Yes	Yes	No	No				No	No	Yes	No	No	Yes	Yes	No	No	Yes	ASA	Yes	enalapril,nifedipine	10,10mg	No		2008-11-14	Discontinue FU		4	18	145	0.9		120	70
192	Hiwot Fana CRH	60	Male	Urban	married	Gov't employee			Inactive	Never smoke		No	2005-05-08	2005-05-08	Oral	No	Yes	Yes	No	No				No	No	Yes	No	No	Yes	Yes	No	No	Yes	ASA	Yes	enalapril,nifedipine	10,10mg	No		2008-11-14	Discontinue FU		5	24	94	1		120	80
192	Hiwot Fana CRH	60	Male	Urban	married	Gov't employee			Inactive	Never smoke		No	2005-05-08	2005-05-08	Oral	No	Yes	Yes	No	No				No	No	Yes	No	No	Yes	Yes	No	No	Yes	ASA	Yes	enalapril,nifedipine	10,10mg	No		2008-11-14	Discontinue FU		6	30	170	0.95		160	80
192	Hiwot Fana CRH	60	Male	Urban	married	Gov't employee			Inactive	Never smoke		No	2005-05-08	2005-05-08	Oral	No	Yes	Yes	No	No				No	No	Yes	No	No	Yes	Yes	No	No	Yes	ASA	Yes	enalapril,nifedipine	10,10mg	No		2008-11-14	Discontinue FU		7	36	209			180	80
192	Hiwot Fana CRH	60	Male	Urban	married	Gov't employee			Inactive	Never smoke		No	2005-05-08	2005-05-08	Oral	No	Yes	Yes	No	No				No	No	Yes	No	No	Yes	Yes	No	No	Yes	ASA	Yes	enalapril,nifedipine	10,10mg	No		2008-11-14	Discontinue FU		8	42	215
193	Hiwot Fana CRH	67	Male	Urban	married	Private work			Active	Never smoke		Yes	2006-10-24	2006-10-26	Oral	No	Yes	Yes	No	No				No	No	Yes	Yes	No	No	No	No	No	No		No			No		2010-03-18	Develop AKI		1	1	139	0.9
193	Hiwot Fana CRH	67	Male	Urban	married	Private work			Active	Never smoke		Yes	2006-10-24	2006-10-24	Oral	No	Yes	Yes	No	No				No	No	Yes	Yes	No	No	No	No	No	No		No			No		2010-03-18	Develop AKI		2	6	139	0.8
193	Hiwot Fana CRH	67	Male	Urban	married	Private work			Active	Never smoke		Yes	2006-10-24	2006-10-24	Oral	No	Yes	Yes	No	No				No	No	Yes	Yes	No	No	No	No	No	No		No			No		2010-03-18	Develop AKI		3	12	129	1.3
193	Hiwot Fana CRH	67	Male	Urban	married	Private work			Active	Never smoke		Yes	2006-10-24	2006-10-24	Oral	No	Yes	Yes	No	No				No	No	Yes	Yes	No	No	No	No	No	No		No			No		2010-03-18	Develop AKI		4	18	143	1.3
193	Hiwot Fana CRH	67	Male	Urban	married	Private work			Active	Never smoke		Yes	2006-10-24	2006-10-24	Oral	No	Yes	Yes	No	No				No	No	Yes	Yes	No	No	No	No	No	No		No			No		2010-03-18	Develop AKI		5	24	137	1.3
193	Hiwot Fana CRH	67	Male	Urban	married	Private work			Active	Never smoke		Yes	2006-10-24	2006-10-24	Oral	No	Yes	Yes	No	No				No	No	Yes	Yes	No	No	No	No	No	No		No			No		2010-03-18	Develop AKI		6	30	146	0.9
193	Hiwot Fana CRH	67	Male	Urban	married	Private work			Active	Never smoke		Yes	2006-10-24	2006-10-24	Oral	No	Yes	Yes	No	No				No	No	Yes	Yes	No	No	No	No	No	No		No			No		2010-03-18	Develop AKI		7	36	149	2.45
194	Hiwot Fana CRH	24	Female	Urban	single	Unemployed			Active	Never smoke		No	2006-08-07	2006-08-07	Oral	No	Yes	No	No	Yes	3			No	No	No	No	No	No	No	No	No	No		No			Yes	metronidazole 1gm	2007-11-01	Discontinue FU		1	1	88	0.9
194	Hiwot Fana CRH	24	Female	Urban	single	Unemployed			Active	Never smoke		No	2006-08-07	2006-08-07	Oral	No	Yes	No	No	Yes	3			No	No	No	No	No	No	No	No	No	No		No			Yes	metronidazole 1gm	2007-11-01	Discontinue FU		2	6	166	0.8
194	Hiwot Fana CRH	24	Female	Urban	single	Unemployed			Active	Never smoke		No	2006-08-07	2006-08-07	Oral	No	Yes	No	No	Yes	3			No	No	No	No	No	No	No	No	No	No		No			Yes	metronidazole 1gm	2007-11-01	Discontinue FU		3	14	161	1
195	Hiwot Fana CRH	60	Male	Urban	married	Private work			Inactive	Used to smke	5/dy	No	2008-02-09	2008-02-09	Oral	No	Yes	Yes	No	No		1.78	70	No	No	No	No	No	No	No	No	No	No		No			No		2010-04-23	Still not Develove AKI		1	1	156	0.7	3
195	Hiwot Fana CRH	60	Male	Urban	married	Private work			Inactive	Used to smke	5/dy	No	2008-02-09	2008-02-09	Oral	No	Yes	Yes	No	No		1.78	70	No	No	No	No	No	No	No	No	No	No		No			No		2010-04-23	Still not Develove AKI		2	6	161	0.9
195	Hiwot Fana CRH	60	Male	Urban	married	Private work			Inactive	Used to smke	5/dy	No	2008-02-09	2008-02-09	Oral	No	Yes	Yes	No	No		1.78	70	No	No	No	No	No	No	No	No	No	No		No			No		2010-04-23	Still not Develove AKI		3	12	309	0.7
195	Hiwot Fana CRH	60	Male	Urban	married	Private work			Inactive	Used to smke	5/dy	No	2008-02-09	2008-02-09	Oral	No	Yes	Yes	No	No		1.78	70	No	No	No	No	No	No	No	No	No	No		No			No		2010-04-23	Still not Develove AKI		4	18	250	0.9
195	Hiwot Fana CRH	60	Male	Urban	married	Private work			Inactive	Used to smke	5/dy	No	2008-02-09	2008-02-09	Oral	No	Yes	Yes	No	No		1.78	70	No	No	No	No	No	No	No	No	No	No		No			No		2010-04-23	Still not Develove AKI		5	24	250	0.9
196	Hiwot Fana CRH	54	Female	Urban	married	Gov't employee			Inactive	Never smoke		No	2005-05-15	2005-05-20	Oral	No	Yes	No	Yes	Yes	3	1.59	75	No	No	Yes	Yes	No	Yes	No	No	No	No		No			No		2008-01-12	Develop AKI		1	1	219	0.7		130	80
196	Hiwot Fana CRH	54	Female	Urban	married	Gov't employee			Inactive	Never smoke		No	2005-05-15	2005-05-20	Oral	No	Yes	No	Yes	Yes	3	1.59	75	No	No	Yes	Yes	No	Yes	No	No	No	No		No			No		2008-01-12	Develop AKI		2	6	196	1.2		120	70
196	Hiwot Fana CRH	54	Female	Urban	married	Gov't employee			Inactive	Never smoke		No	2005-05-15	2005-05-20	Oral	No	Yes	No	Yes	Yes	3	1.59	75	No	No	Yes	Yes	No	Yes	No	No	No	No		No			No		2008-01-12	Develop AKI		3	12	196	1		100	70
196	Hiwot Fana CRH	54	Female	Urban	married	Gov't employee			Inactive	Never smoke		No	2005-05-15	2005-05-20	Oral	No	Yes	No	Yes	Yes	3	1.59	75	No	No	Yes	Yes	No	Yes	No	No	No	No		No			No		2008-01-12	Develop AKI		4	18	266	1.15
196	Hiwot Fana CRH	54	Female	Urban	married	Gov't employee			Inactive	Never smoke		No	2005-05-15	2005-05-20	Oral	No	Yes	No	Yes	Yes	3	1.59	75	No	No	Yes	Yes	No	Yes	No	No	No	No		No			No		2008-01-12	Develop AKI		5	24	222	1.2		100	80
196	Hiwot Fana CRH	54	Female	Urban	married	Gov't employee			Inactive	Never smoke		No	2005-05-15	2005-05-20	Oral	No	Yes	No	Yes	Yes	3	1.59	75	No	No	Yes	Yes	No	Yes	No	No	No	No		No			No		2008-01-12	Develop AKI		6	30	341	2.8
197	Hiwot Fana CRH	70	Male	Urban	widowed	Retired			Inactive	Never smoke		No	2008-03-30	2008-03-30	Oral	No	Yes	No	Yes	Yes	3			No	Yes	Yes	Yes	No	No	Yes	Yes	Yes	No		Yes	hct	25mg	Yes	amoxicilline 1gm	2010-12-02	Died		1	1	420	1.2		100	60
197	Hiwot Fana CRH	70	Male	Urban	widowed	Retired			Inactive	Never smoke		No	2008-03-30	2008-03-30	Oral	No	Yes	No	Yes	Yes	3			No	Yes	Yes	Yes	No	No	Yes	Yes	Yes	No		Yes	hct	25mg	Yes	amoxicilline 1gm	2010-12-02	Died		2	6	374	1.9		110	70
197	Hiwot Fana CRH	70	Male	Urban	widowed	Retired			Inactive	Never smoke		No	2008-03-30	2008-03-30	Oral	No	Yes	No	Yes	Yes	3			No	Yes	Yes	Yes	No	No	Yes	Yes	Yes	No		Yes	hct	25mg	Yes	amoxicilline 1gm	2010-12-02	Died		3	12	249	1.8		150	85
197	Hiwot Fana CRH	70	Male	Urban	widowed	Retired			Inactive	Never smoke		No	2008-03-30	2008-03-30	Oral	No	Yes	No	Yes	Yes	3			No	Yes	Yes	Yes	No	No	Yes	Yes	Yes	No		Yes	hct	25mg	Yes	amoxicilline 1gm	2010-12-02	Died		4	18	360	1.6
197	Hiwot Fana CRH	70	Male	Urban	widowed	Retired			Inactive	Never smoke		No	2008-03-30	2008-03-30	Oral	No	Yes	No	Yes	Yes	3			No	Yes	Yes	Yes	No	No	Yes	Yes	Yes	No		Yes	hct	25mg	Yes	amoxicilline 1gm	2010-12-02	Died		5	24
198	Hiwot Fana CRH	19	Male	Urban	single	Unemployed			Active	Never smoke		No	2006-02-20	2006-02-20	Injection	Yes	No	No	Yes	Yes	1	1.4	58	No	No	No	No	No	No	No	No	Yes	No		No			No		2008-04-12	Discontinue FU		1	1	45	1.5		140	90
198	Hiwot Fana CRH	19	Male	Urban	single	Unemployed			Active	Never smoke		No	2006-02-20	2006-02-20	Injection	Yes	No	No	Yes	Yes	1	1.4	58	No	No	No	No	No	No	No	No	Yes	No		No			No		2008-04-12	Discontinue FU		2	6	222	1.3
198	Hiwot Fana CRH	19	Male	Urban	single	Unemployed			Active	Never smoke		No	2006-02-20	2006-02-20	Injection	Yes	No	No	Yes	Yes	1	1.4	58	No	No	No	No	No	No	No	No	Yes	No		No			No		2008-04-12	Discontinue FU		3	12	273	1.9		100	60
198	Hiwot Fana CRH	19	Male	Urban	single	Unemployed			Active	Never smoke		No	2006-02-20	2006-02-20	Injection	Yes	No	No	Yes	Yes	1	1.4	58	No	No	No	No	No	No	No	No	Yes	No		No			No		2008-04-12	Discontinue FU		4	18	105	1.7		100	70
198	Hiwot Fana CRH	19	Male	Urban	single	Unemployed			Active	Never smoke		No	2006-02-20	2006-02-20	Injection	Yes	No	No	Yes	Yes	1	1.4	58	No	No	No	No	No	No	No	No	Yes	No		No			No		2008-04-12	Discontinue FU		5	24	309
199	Hiwot Fana CRH	67	Female	Urban	married	Unemployed			Inactive	Never smoke		No	2005-05-26	2005-05-26	Injection	Yes	No	No	Yes	No				No	No	No	Yes	No	No	Yes	Yes	Yes	Yes	ASA	No			Yes	ciproflocine 1mg	2008-04-25	Develop AKI		1	1	257	0.7		120	80
199	Hiwot Fana CRH	67	Female	Urban	married	Unemployed			Inactive	Never smoke		No	2005-05-26	2005-05-26	Injection	Yes	No	No	Yes	No				No	No	No	Yes	No	No	Yes	Yes	Yes	Yes	ASA	No			Yes	ciproflocine 1mg	2008-04-25	Develop AKI		2	6	235	0.9		130	70
199	Hiwot Fana CRH	67	Female	Urban	married	Unemployed			Inactive	Never smoke		No	2005-05-26	2005-05-26	Injection	Yes	No	No	Yes	No				No	No	No	Yes	No	No	Yes	Yes	Yes	Yes	ASA	No			Yes	ciproflocine 1mg	2008-04-25	Develop AKI		3	12	119	0.9
199	Hiwot Fana CRH	67	Female	Urban	married	Unemployed			Inactive	Never smoke		No	2005-05-26	2005-05-26	Injection	Yes	No	No	Yes	No				No	No	No	Yes	No	No	Yes	Yes	Yes	Yes	ASA	No			Yes	ciproflocine 1mg	2008-04-25	Develop AKI		4	18	237	1.2
199	Hiwot Fana CRH	67	Female	Urban	married	Unemployed			Inactive	Never smoke		No	2005-05-26	2005-05-26	Injection	Yes	No	No	Yes	No				No	No	No	Yes	No	No	Yes	Yes	Yes	Yes	ASA	No			Yes	ciproflocine 1mg	2008-04-25	Develop AKI		5	24	222	1.2		120	90
199	Hiwot Fana CRH	67	Female	Urban	married	Unemployed			Inactive	Never smoke		No	2005-05-26	2005-05-26	Injection	Yes	No	No	Yes	No				No	No	No	Yes	No	No	Yes	Yes	Yes	Yes	ASA	No			Yes	ciproflocine 1mg	2008-04-25	Develop AKI		6	30	307	2.9
200	Hiwot Fana CRH	45	Male	Urban	married	Gov't employee			Active	Never smoke		Yes	2005-12-24	2006-01-11	Oral	No	Yes	Yes	No	No		1.74	59	No	No	Yes	No	No	No	No	No	No	No		Yes	HCT,enalapril		No		2010-04-23	Develop AKI		1	1	95	0.5		160	100
200	Hiwot Fana CRH	45	Male	Urban	married	Gov't employee			Active	Never smoke		Yes	2005-12-24	2006-01-11	Oral	No	Yes	Yes	No	No		1.74	59	No	No	Yes	No	No	No	No	No	No	No		Yes	HCT,enalapril		No		2010-04-23	Develop AKI		2	6	114	0.6		140	100
200	Hiwot Fana CRH	45	Male	Urban	married	Gov't employee			Active	Never smoke		Yes	2005-12-24	2006-01-11	Oral	No	Yes	Yes	No	No		1.74	59	No	No	Yes	No	No	No	No	No	No	No		Yes	HCT,enalapril		No		2010-04-23	Develop AKI		3	12	123	0.6		140	100
200	Hiwot Fana CRH	45	Male	Urban	married	Gov't employee			Active	Never smoke		Yes	2005-12-24	2006-01-11	Oral	No	Yes	Yes	No	No		1.74	59	No	No	Yes	No	No	No	No	No	No	No		Yes	HCT,enalapril		No		2010-04-23	Develop AKI		4	18	139	0.9
200	Hiwot Fana CRH	45	Male	Urban	married	Gov't employee			Active	Never smoke		Yes	2005-12-24	2006-01-11	Oral	No	Yes	Yes	No	No		1.74	59	No	No	Yes	No	No	No	No	No	No	No		Yes	HCT,enalapril		No		2010-04-23	Develop AKI		5	24	158	0.7
200	Hiwot Fana CRH	45	Male	Urban	married	Gov't employee			Active	Never smoke		Yes	2005-12-24	2006-01-11	Oral	No	Yes	Yes	No	No		1.74	59	No	No	Yes	No	No	No	No	No	No	No		Yes	HCT,enalapril		No		2010-04-23	Develop AKI		6	30	74	0.9
200	Hiwot Fana CRH	45	Male	Urban	married	Gov't employee			Active	Never smoke		Yes	2005-12-24	2006-01-11	Oral	No	Yes	Yes	No	No		1.74	59	No	No	Yes	No	No	No	No	No	No	No		Yes	HCT,enalapril		No		2010-04-23	Develop AKI		7	36	119	0.9
200	Hiwot Fana CRH	45	Male	Urban	married	Gov't employee			Active	Never smoke		Yes	2005-12-24	2006-01-11	Oral	No	Yes	Yes	No	No		1.74	59	No	No	Yes	No	No	No	No	No	No	No		Yes	HCT,enalapril		No		2010-04-23	Develop AKI		8	42	166	0.89
200	Hiwot Fana CRH	45	Male	Urban	married	Gov't employee			Active	Never smoke		Yes	2005-12-24	2006-01-11	Oral	No	Yes	Yes	No	No		1.74	59	No	No	Yes	No	No	No	No	No	No	No		Yes	HCT,enalapril		No		2010-04-23	Develop AKI		9	48	261	0.8
200	Hiwot Fana CRH	45	Male	Urban	married	Gov't employee			Active	Never smoke		Yes	2005-12-24	2006-01-11	Oral	No	Yes	Yes	No	No		1.74	59	No	No	Yes	No	No	No	No	No	No	No		Yes	HCT,enalapril		No		2010-04-23	Develop AKI		10	54	204	1.8
201	Hiwot Fana CRH	20	Female						Active	Never smoke		No	2005-06-21	2008-03-14	Oral	No	Yes	No	No	No		1.67	52	No	No	No	Yes	No	No	No	No	Yes	No		No			Yes	ciproflocine 1mg	2010-02-27	Discontinue FU		1	1	369	0.7	3.6
201	Hiwot Fana CRH	20	Female						Active	Never smoke		No	2005-06-21	2008-03-14	Oral	No	Yes	No	No	No		1.67	52	No	No	No	Yes	No	No	No	No	Yes	No		No			Yes	ciproflocine 1mg	2010-02-27	Discontinue FU		2	6	390	0.9	4.7
201	Hiwot Fana CRH	20	Female						Active	Never smoke		No	2005-06-21	2008-03-14	Oral	No	Yes	No	No	No		1.67	52	No	No	No	Yes	No	No	No	No	Yes	No		No			Yes	ciproflocine 1mg	2010-02-27	Discontinue FU		3	12	256	0.7	3
201	Hiwot Fana CRH	20	Female						Active	Never smoke		No	2005-06-21	2008-03-14	Oral	No	Yes	No	No	No		1.67	52	No	No	No	Yes	No	No	No	No	Yes	No		No			Yes	ciproflocine 1mg	2010-02-27	Discontinue FU		4	18	148	1.2	3
201	Hiwot Fana CRH	20	Female						Active	Never smoke		No	2005-06-21	2008-03-14	Oral	No	Yes	No	No	No		1.67	52	No	No	No	Yes	No	No	No	No	Yes	No		No			Yes	ciproflocine 1mg	2010-02-27	Discontinue FU		5	24	220	0.9	7.2	106	60
202	Hiwot Fana CRH	52	Female	Urban	widowed				Active	Never smoke		No	2005-05-28	2005-05-28	Oral	No	Yes	No	Yes	Yes	6			No	No	No	No	No	No	No	No	No	No		No			No		2010-04-13	Still not Develove AKI		1	1	338	1.7		110	70
202	Hiwot Fana CRH	52	Female	Urban	widowed				Active	Never smoke		No	2005-05-28	2005-05-28	Oral	No	Yes	No	Yes	Yes	6			No	No	No	No	No	No	No	No	No	No		No			No		2010-04-13	Still not Develove AKI		2	6	280	0.9
202	Hiwot Fana CRH	52	Female	Urban	widowed				Active	Never smoke		No	2005-05-28	2005-05-28	Oral	No	Yes	No	Yes	Yes	6			No	No	No	No	No	No	No	No	No	No		No			No		2010-04-13	Still not Develove AKI		3	12	307	0.9		100	60
202	Hiwot Fana CRH	52	Female	Urban	widowed				Active	Never smoke		No	2005-05-28	2005-05-28	Oral	No	Yes	No	Yes	Yes	6			No	No	No	No	No	No	No	No	No	No		No			No		2010-04-13	Still not Develove AKI		4	18	268	1.1		100	60
202	Hiwot Fana CRH	52	Female	Urban	widowed				Active	Never smoke		No	2005-05-28	2005-05-28	Oral	No	Yes	No	Yes	Yes	6			No	No	No	No	No	No	No	No	No	No		No			No		2010-04-13	Still not Develove AKI		5	24	225	1.3
202	Hiwot Fana CRH	52	Female	Urban	widowed				Active	Never smoke		No	2005-05-28	2005-05-28	Oral	No	Yes	No	Yes	Yes	6			No	No	No	No	No	No	No	No	No	No		No			No		2010-04-13	Still not Develove AKI		6	30	320	1.2
202	Hiwot Fana CRH	52	Female	Urban	widowed				Active	Never smoke		No	2005-05-28	2005-05-28	Oral	No	Yes	No	Yes	Yes	6			No	No	No	No	No	No	No	No	No	No		No			No		2010-04-13	Still not Develove AKI		7	36	286	1.8		100	70
202	Hiwot Fana CRH	52	Female	Urban	widowed				Active	Never smoke		No	2005-05-28	2005-05-28	Oral	No	Yes	No	Yes	Yes	6			No	No	No	No	No	No	No	No	No	No		No			No		2010-04-13	Still not Develove AKI		8	42	360	2
202	Hiwot Fana CRH	52	Female	Urban	widowed				Active	Never smoke		No	2005-05-28	2005-05-28	Oral	No	Yes	No	Yes	Yes	6			No	No	No	No	No	No	No	No	No	No		No			No		2010-04-13	Still not Develove AKI		9	48	296	1.8		115	95
203	Hiwot Fana CRH	35	Female	Urban	married				Active	Never smoke		No	2005-05-23	2005-05-23	Oral	No	Yes	No	No	No		1.62	68	No	No	Yes	Yes	No	No	No	No	Yes	No		Yes	hct	25mg	Yes	metronidazole 1gm	2007-12-18	Develop AKI		1	1	136	0.8		140	90
203	Hiwot Fana CRH	35	Female	Urban	married				Active	Never smoke		No	2005-05-23	2005-05-23	Oral	No	Yes	No	No	No		1.62	68	No	No	Yes	Yes	No	No	No	No	Yes	No		Yes	hct	25mg	Yes	metronidazole 1gm	2007-12-18	Develop AKI		2	6	177	0.9
203	Hiwot Fana CRH	35	Female	Urban	married				Active	Never smoke		No	2005-05-23	2005-05-23	Oral	No	Yes	No	No	No		1.62	68	No	No	Yes	Yes	No	No	No	No	Yes	No		Yes	hct	25mg	Yes	metronidazole 1gm	2007-12-18	Develop AKI		3	12	199	0.7
203	Hiwot Fana CRH	35	Female	Urban	married				Active	Never smoke		No	2005-05-23	2005-05-23	Oral	No	Yes	No	No	No		1.62	68	No	No	Yes	Yes	No	No	No	No	Yes	No		Yes	hct	25mg	Yes	metronidazole 1gm	2007-12-18	Develop AKI		4	18	128	0.9
203	Hiwot Fana CRH	35	Female	Urban	married				Active	Never smoke		No	2005-05-23	2005-05-23	Oral	No	Yes	No	No	No		1.62	68	No	No	Yes	Yes	No	No	No	No	Yes	No		Yes	hct	25mg	Yes	metronidazole 1gm	2007-12-18	Develop AKI		5	24	244	1.2		160	130
203	Hiwot Fana CRH	35	Female	Urban	married				Active	Never smoke		No	2005-05-23	2005-05-23	Oral	No	Yes	No	No	No		1.62	68	No	No	Yes	Yes	No	No	No	No	Yes	No		Yes	hct	25mg	Yes	metronidazole 1gm	2007-12-18	Develop AKI		6	30	187	1.9		140	90
204	Hiwot Fana CRH	52	Male	Urban	married	Gov't employee			Active	Never smoke		No	2005-05-09	2006-09-06	Oral	No	Yes	No	No	Yes	6		61	No	No	Yes	No	No	No	No	No	No	No		Yes	hct,enalapril	25,5mg	No		2009-04-04	Discontinue FU		1	1	131	1.4	5	140	110
204	Hiwot Fana CRH	52	Male	Urban	married	Gov't employee			Active	Never smoke		No	2005-05-09	2006-09-06	Oral	No	Yes	No	No	Yes	6		61	No	No	Yes	No	No	No	No	No	No	No		Yes	hct,enalapril	25,5mg	No		2009-04-04	Discontinue FU		2	6	101			130	80
204	Hiwot Fana CRH	52	Male	Urban	married	Gov't employee			Active	Never smoke		No	2005-05-09	2006-09-06	Oral	No	Yes	No	No	Yes	6		61	No	No	Yes	No	No	No	No	No	No	No		Yes	hct,enalapril	25,5mg	No		2009-04-04	Discontinue FU		3	12	132			130	80
204	Hiwot Fana CRH	52	Male	Urban	married	Gov't employee			Active	Never smoke		No	2005-05-09	2006-09-06	Oral	No	Yes	No	No	Yes	6		61	No	No	Yes	No	No	No	No	No	No	No		Yes	hct,enalapril	25,5mg	No		2009-04-04	Discontinue FU		4	18	194	3		140	90
204	Hiwot Fana CRH	52	Male	Urban	married	Gov't employee			Active	Never smoke		No	2005-05-09	2006-09-06	Oral	No	Yes	No	No	Yes	6		61	No	No	Yes	No	No	No	No	No	No	No		Yes	hct,enalapril	25,5mg	No		2009-04-04	Discontinue FU		5	24	111	0.9	3.8	140	92
205	Hiwot Fana CRH	65	Male	Urban	widowed	Gov't employee			Active	Never smoke		No	2005-07-11	2005-08-16	Oral	No	Yes	No	No	Yes	3	1.52	50	No	No	Yes	No	No	No	No	No	No	No		Yes	hct		No		2010-04-23	Still not Develove AKI		1	1	208	1		140	80
205	Hiwot Fana CRH	65	Male	Urban	widowed	Gov't employee			Active	Never smoke		No	2005-07-11	2005-08-16	Oral	No	Yes	No	No	Yes	3	1.52	50	No	No	Yes	No	No	No	No	No	No	No		Yes	hct		No		2010-04-23	Still not Develove AKI		2	6	151	0.52		120	70
205	Hiwot Fana CRH	65	Male	Urban	widowed	Gov't employee			Active	Never smoke		No	2005-07-11	2005-08-16	Oral	No	Yes	No	No	Yes	3	1.52	50	No	No	Yes	No	No	No	No	No	No	No		Yes	hct		No		2010-04-23	Still not Develove AKI		3	12	172	0.52
205	Hiwot Fana CRH	65	Male	Urban	widowed	Gov't employee			Active	Never smoke		No	2005-07-11	2005-08-16	Oral	No	Yes	No	No	Yes	3	1.52	50	No	No	Yes	No	No	No	No	No	No	No		Yes	hct		No		2010-04-23	Still not Develove AKI		4	18	120	1.09
205	Hiwot Fana CRH	65	Male	Urban	widowed	Gov't employee			Active	Never smoke		No	2005-07-11	2005-08-16	Oral	No	Yes	No	No	Yes	3	1.52	50	No	No	Yes	No	No	No	No	No	No	No		Yes	hct		No		2010-04-23	Still not Develove AKI		5	24	208	0.8
205	Hiwot Fana CRH	65	Male	Urban	widowed	Gov't employee			Active	Never smoke		No	2005-07-11	2005-08-16	Oral	No	Yes	No	No	Yes	3	1.52	50	No	No	Yes	No	No	No	No	No	No	No		Yes	hct		No		2010-04-23	Still not Develove AKI		6	30	127
205	Hiwot Fana CRH	65	Male	Urban	widowed	Gov't employee			Active	Never smoke		No	2005-07-11	2005-08-16	Oral	No	Yes	No	No	Yes	3	1.52	50	No	No	Yes	No	No	No	No	No	No	No		Yes	hct		No		2010-04-23	Still not Develove AKI		7	36	307
205	Hiwot Fana CRH	65	Male	Urban	widowed	Gov't employee			Active	Never smoke		No	2005-07-11	2005-08-16	Oral	No	Yes	No	No	Yes	3	1.52	50	No	No	Yes	No	No	No	No	No	No	No		Yes	hct		No		2010-04-23	Still not Develove AKI		8	42	195	0.9
205	Hiwot Fana CRH	65	Male	Urban	widowed	Gov't employee			Active	Never smoke		No	2005-07-11	2005-08-16	Oral	No	Yes	No	No	Yes	3	1.52	50	No	No	Yes	No	No	No	No	No	No	No		Yes	hct		No		2010-04-23	Still not Develove AKI		9	48	163	0.9
205	Hiwot Fana CRH	65	Male	Urban	widowed	Gov't employee			Active	Never smoke		No	2005-07-11	2005-08-16	Oral	No	Yes	No	No	Yes	3	1.52	50	No	No	Yes	No	No	No	No	No	No	No		Yes	hct		No		2010-04-23	Still not Develove AKI		10	54	127	1	4.6	120	70
206	Hiwot Fana CRH	50	Female	Rural	married	Farmer			Active	Never smoke		No	2005-05-20	2005-09-01	Oral	No	Yes	No	Yes	Yes		1.69	84	No	No	No	Yes	No	Yes	No	No	No	No		No			No		2010-02-23	Still not Develove AKI		1	1	178	0.6
206	Hiwot Fana CRH	50	Female	Rural	married	Farmer			Active	Never smoke		No	2005-05-20	2005-09-01	Oral	No	Yes	No	Yes	Yes		1.69	84	No	No	No	Yes	No	Yes	No	No	No	No		No			No		2010-02-23	Still not Develove AKI		2	6	104	0.3
206	Hiwot Fana CRH	50	Female	Rural	married	Farmer			Active	Never smoke		No	2005-05-20	2005-09-01	Oral	No	Yes	No	Yes	Yes		1.69	84	No	No	No	Yes	No	Yes	No	No	No	No		No			No		2010-02-23	Still not Develove AKI		3	12	309			110	80
206	Hiwot Fana CRH	50	Female	Rural	married	Farmer			Active	Never smoke		No	2005-05-20	2005-09-01	Oral	No	Yes	No	Yes	Yes		1.69	84	No	No	No	Yes	No	Yes	No	No	No	No		No			No		2010-02-23	Still not Develove AKI		4	18	277
206	Hiwot Fana CRH	50	Female	Rural	married	Farmer			Active	Never smoke		No	2005-05-20	2005-09-01	Oral	No	Yes	No	Yes	Yes		1.69	84	No	No	No	Yes	No	Yes	No	No	No	No		No			No		2010-02-23	Still not Develove AKI		5	24	224
206	Hiwot Fana CRH	50	Female	Rural	married	Farmer			Active	Never smoke		No	2005-05-20	2005-09-01	Oral	No	Yes	No	Yes	Yes		1.69	84	No	No	No	Yes	No	Yes	No	No	No	No		No			No		2010-02-23	Still not Develove AKI		6	30	223		3
206	Hiwot Fana CRH	50	Female	Rural	married	Farmer			Active	Never smoke		No	2005-05-20	2005-09-01	Oral	No	Yes	No	Yes	Yes		1.69	84	No	No	No	Yes	No	Yes	No	No	No	No		No			No		2010-02-23	Still not Develove AKI		7	36	232	0.9	2
206	Hiwot Fana CRH	50	Female	Rural	married	Farmer			Active	Never smoke		No	2005-05-20	2005-09-01	Oral	No	Yes	No	Yes	Yes		1.69	84	No	No	No	Yes	No	Yes	No	No	No	No		No			No		2010-02-23	Still not Develove AKI		8	42	175	0.9
206	Hiwot Fana CRH	50	Female	Rural	married	Farmer			Active	Never smoke		No	2005-05-20	2005-09-01	Oral	No	Yes	No	Yes	Yes		1.69	84	No	No	No	Yes	No	Yes	No	No	No	No		No			No		2010-02-23	Still not Develove AKI		9	48	139
207	Hiwot Fana CRH	47	Female	Urban	married	Private work			Active	Never smoke		No	2007-12-11	2007-12-11	Injection	Yes	No	No	No	No				No	No	No	No	No	No	No	No	Yes	No		No			No		2010-02-08	Still not Develove AKI		1	1	250
207	Hiwot Fana CRH	47	Female	Urban	married	Private work			Active	Never smoke		No	2007-12-11	2007-12-11	Injection	Yes	No	No	No	No				No	No	No	No	No	No	No	No	Yes	No		No			No		2010-02-08	Still not Develove AKI		2	6	200
207	Hiwot Fana CRH	47	Female	Urban	married	Private work			Active	Never smoke		No	2007-12-11	2007-12-11	Injection	Yes	No	No	No	No				No	No	No	No	No	No	No	No	Yes	No		No			No		2010-02-08	Still not Develove AKI		3	12	230
207	Hiwot Fana CRH	47	Female	Urban	married	Private work			Active	Never smoke		No	2007-12-11	2007-12-11	Injection	Yes	No	No	No	No				No	No	No	No	No	No	No	No	Yes	No		No			No		2010-02-08	Still not Develove AKI		4	18	204
207	Hiwot Fana CRH	47	Female	Urban	married	Private work			Active	Never smoke		No	2007-12-11	2007-12-11	Injection	Yes	No	No	No	No				No	No	No	No	No	No	No	No	Yes	No		No			No		2010-02-08	Still not Develove AKI		5	24	210
207	Hiwot Fana CRH	47	Female	Urban	married	Private work			Active	Never smoke		No	2007-12-11	2007-12-11	Injection	Yes	No	No	No	No				No	No	No	No	No	No	No	No	Yes	No		No			No		2010-02-08	Still not Develove AKI		6	30	363
207	Hiwot Fana CRH	47	Female	Urban	married	Private work			Active	Never smoke		No	2007-12-11	2007-12-11	Injection	Yes	No	No	No	No				No	No	No	No	No	No	No	No	Yes	No		No			No		2010-02-08	Still not Develove AKI		7	36	200
207	Hiwot Fana CRH	47	Female	Urban	married	Private work			Active	Never smoke		No	2007-12-11	2007-12-11	Injection	Yes	No	No	No	No				No	No	No	No	No	No	No	No	Yes	No		No			No		2010-02-08	Still not Develove AKI		8	42	216
207	Hiwot Fana CRH	47	Female	Urban	married	Private work			Active	Never smoke		No	2007-12-11	2007-12-11	Injection	Yes	No	No	No	No				No	No	No	No	No	No	No	No	Yes	No		No			No		2010-02-08	Still not Develove AKI		9	48	172
207	Hiwot Fana CRH	47	Female	Urban	married	Private work			Active	Never smoke		No	2007-12-11	2007-12-11	Injection	Yes	No	No	No	No				No	No	No	No	No	No	No	No	Yes	No		No			No		2010-02-08	Still not Develove AKI		10	54	266
208	Hiwot Fana CRH	63	Male	Rural	married	Farmer			Active	Never smoke		No	2007-09-04	2007-09-04	Oral	No	Yes	No	No	No				No	No	No	No	No	No	No	No	No	No		No			No		2010-04-22	Still not Develove AKI		1	1	249	1
208	Hiwot Fana CRH	63	Male	Rural	married	Farmer			Active	Never smoke		No	2007-09-04	2007-09-04	Oral	No	Yes	No	No	No				No	No	No	No	No	No	No	No	No	No		No			No		2010-04-22	Still not Develove AKI		2	6	152	1.1
208	Hiwot Fana CRH	63	Male	Rural	married	Farmer			Active	Never smoke		No	2007-09-04	2007-09-04	Oral	No	Yes	No	No	No				No	No	No	No	No	No	No	No	No	No		No			No		2010-04-22	Still not Develove AKI		3	12	146	1.25
208	Hiwot Fana CRH	63	Male	Rural	married	Farmer			Active	Never smoke		No	2007-09-04	2007-09-04	Oral	No	Yes	No	No	No				No	No	No	No	No	No	No	No	No	No		No			No		2010-04-22	Still not Develove AKI		4	18	104	1
208	Hiwot Fana CRH	63	Male	Rural	married	Farmer			Active	Never smoke		No	2007-09-04	2007-09-04	Oral	No	Yes	No	No	No				No	No	No	No	No	No	No	No	No	No		No			No		2010-04-22	Still not Develove AKI		5	24	126	1
208	Hiwot Fana CRH	63	Male	Rural	married	Farmer			Active	Never smoke		No	2007-09-04	2007-09-04	Oral	No	Yes	No	No	No				No	No	No	No	No	No	No	No	No	No		No			No		2010-04-22	Still not Develove AKI		6	30	128	1
209	Hiwot Fana CRH	35	Male	Urban	married	Private work			Active	Never smoke		No	2005-07-12	2005-07-13	Oral	No	Yes	No	No	No				No	No	Yes	No	No	No	No	No	Yes	No		Yes	enalapril	5mg	Yes	ciproflocine 1mg	2010-04-22	Still not Develove AKI		1	1	352	1.3		100	70
209	Hiwot Fana CRH	35	Male	Urban	married	Private work			Active	Never smoke		No	2005-07-12	2005-07-13	Oral	No	Yes	No	No	No				No	No	Yes	No	No	No	No	No	Yes	No		Yes	enalapril	5mg	Yes	ciproflocine 1mg	2010-04-22	Still not Develove AKI		2	6	352	0.9		140	100
209	Hiwot Fana CRH	35	Male	Urban	married	Private work			Active	Never smoke		No	2005-07-12	2005-07-13	Oral	No	Yes	No	No	No				No	No	Yes	No	No	No	No	No	Yes	No		Yes	enalapril	5mg	Yes	ciproflocine 1mg	2010-04-22	Still not Develove AKI		3	12	361	0.9		160	70
209	Hiwot Fana CRH	35	Male	Urban	married	Private work			Active	Never smoke		No	2005-07-12	2005-07-13	Oral	No	Yes	No	No	No				No	No	Yes	No	No	No	No	No	Yes	No		Yes	enalapril	5mg	Yes	ciproflocine 1mg	2010-04-22	Still not Develove AKI		4	18	189	0.7		165	70
209	Hiwot Fana CRH	35	Male	Urban	married	Private work			Active	Never smoke		No	2005-07-12	2005-07-13	Oral	No	Yes	No	No	No				No	No	Yes	No	No	No	No	No	Yes	No		Yes	enalapril	5mg	Yes	ciproflocine 1mg	2010-04-22	Still not Develove AKI		5	24	172	1.1		120	80
209	Hiwot Fana CRH	35	Male	Urban	married	Private work			Active	Never smoke		No	2005-07-12	2005-07-13	Oral	No	Yes	No	No	No				No	No	Yes	No	No	No	No	No	Yes	No		Yes	enalapril	5mg	Yes	ciproflocine 1mg	2010-04-22	Still not Develove AKI		6	30	288	0.7		110	70
209	Hiwot Fana CRH	35	Male	Urban	married	Private work			Active	Never smoke		No	2005-07-12	2005-07-13	Oral	No	Yes	No	No	No				No	No	Yes	No	No	No	No	No	Yes	No		Yes	enalapril	5mg	Yes	ciproflocine 1mg	2010-04-22	Still not Develove AKI		7	36	142	0.8		167	82
209	Hiwot Fana CRH	35	Male	Urban	married	Private work			Active	Never smoke		No	2005-07-12	2005-07-13	Oral	No	Yes	No	No	No				No	No	Yes	No	No	No	No	No	Yes	No		Yes	enalapril	5mg	Yes	ciproflocine 1mg	2010-04-22	Still not Develove AKI		8	42	112	0.8		147	100
209	Hiwot Fana CRH	35	Male	Urban	married	Private work			Active	Never smoke		No	2005-07-12	2005-07-13	Oral	No	Yes	No	No	No				No	No	Yes	No	No	No	No	No	Yes	No		Yes	enalapril	5mg	Yes	ciproflocine 1mg	2010-04-22	Still not Develove AKI		9	48	174	0.9		127	60
209	Hiwot Fana CRH	35	Male	Urban	married	Private work			Active	Never smoke		No	2005-07-12	2005-07-13	Oral	No	Yes	No	No	No				No	No	Yes	No	No	No	No	No	Yes	No		Yes	enalapril	5mg	Yes	ciproflocine 1mg	2010-04-22	Still not Develove AKI		10	54	106	1		160	100
210	Hiwot Fana CRH	38	Male	Urban	married	Gov't employee			Active	Never smoke		No	2007-08-05	2007-08-05	Oral	No	Yes	Yes	No	No				No	No	No	No	No	No	No	No	No	No		No			No		2010-04-20	Still not Develove AKI		1	1	262	0.8		100	80
210	Hiwot Fana CRH	38	Male	Urban	married	Gov't employee			Active	Never smoke		No	2007-08-05	2007-08-05	Oral	No	Yes	Yes	No	No				No	No	No	No	No	No	No	No	No	No		No			No		2010-04-20	Still not Develove AKI		2	6	275	0.6		120	70
210	Hiwot Fana CRH	38	Male	Urban	married	Gov't employee			Active	Never smoke		No	2007-08-05	2007-08-05	Oral	No	Yes	Yes	No	No				No	No	No	No	No	No	No	No	No	No		No			No		2010-04-20	Still not Develove AKI		3	12	107	0.6		125	87
210	Hiwot Fana CRH	38	Male	Urban	married	Gov't employee			Active	Never smoke		No	2007-08-05	2007-08-05	Oral	No	Yes	Yes	No	No				No	No	No	No	No	No	No	No	No	No		No			No		2010-04-20	Still not Develove AKI		4	18	112	0.7		100	90
210	Hiwot Fana CRH	38	Male	Urban	married	Gov't employee			Active	Never smoke		No	2007-08-05	2007-08-05	Oral	No	Yes	Yes	No	No				No	No	No	No	No	No	No	No	No	No		No			No		2010-04-20	Still not Develove AKI		5	24	127	0.6		112	100
210	Hiwot Fana CRH	38	Male	Urban	married	Gov't employee			Active	Never smoke		No	2007-08-05	2007-08-05	Oral	No	Yes	Yes	No	No				No	No	No	No	No	No	No	No	No	No		No			No		2010-04-20	Still not Develove AKI		6	30	172	0.5		120	80
211	Hiwot Fana CRH	66	Male	Urban	married	Private work			Inactive	Never smoke		No	2009-01-22	2009-07-27	Oral	No	Yes	Yes	No	No		1.78	78	No	No	No	Yes	No	No	No	No	No	No		Yes	enalapril	5mg	No		2010-04-22	Still not Develove AKI		1	1	135	0.9		132	106
211	Hiwot Fana CRH	66	Male	Urban	married	Private work			Inactive	Never smoke		No	2009-01-22	2009-01-22	Oral	No	Yes	Yes	No	No		1.78	78	No	No	No	Yes	No	No	No	No	No	No		Yes	enalapril	5mg	No		2010-04-22	Still not Develove AKI		2	6	145	1.1		168	89
212	Hiwot Fana CRH	72	Male	Urban	married	Retired			Inactive	Never smoke		No	2007-08-08	2009-06-21	Oral	No	Yes	Yes	No	No				No	No	Yes	No	No	No	No	No	Yes	Yes	pcm	No			No		2010-04-19	Still not Develove AKI		1	1	113	1		110	70
212	Hiwot Fana CRH	72	Male	Urban	married	Retired			Inactive	Never smoke		No	2007-08-08	2009-06-21	Oral	No	Yes	Yes	No	No				No	No	Yes	No	No	No	No	No	Yes	Yes	pcm	No			No		2010-04-19	Still not Develove AKI		2	6	175			125	90
213	Hiwot Fana CRH	45	Male	Urban	married	Private work			Inactive	Never smoke		No	2005-04-28	2005-04-28	Oral	No	Yes	Yes	No	No				No	No	No	No	No	No	No	No	Yes	No		No			No		2010-04-18	Still not Develove AKI		1	1	144	1.45		159	98
213	Hiwot Fana CRH	45	Male	Urban	married	Private work			Inactive	Never smoke		No	2005-04-28	2005-04-28	Oral	No	Yes	Yes	No	No				No	No	No	No	No	No	No	No	Yes	No		No			No		2010-04-18	Still not Develove AKI		2	6	132	1		132	72
213	Hiwot Fana CRH	45	Male	Urban	married	Private work			Inactive	Never smoke		No	2005-04-28	2005-04-28	Oral	No	Yes	Yes	No	No				No	No	No	No	No	No	No	No	Yes	No		No			No		2010-04-18	Still not Develove AKI		3	12	180	1.1		134	100
213	Hiwot Fana CRH	45	Male	Urban	married	Private work			Inactive	Never smoke		No	2005-04-28	2005-04-28	Oral	No	Yes	Yes	No	No				No	No	No	No	No	No	No	No	Yes	No		No			No		2010-04-18	Still not Develove AKI		4	18	144	0.9		140	90
213	Hiwot Fana CRH	45	Male	Urban	married	Private work			Inactive	Never smoke		No	2005-04-28	2005-04-28	Oral	No	Yes	Yes	No	No				No	No	No	No	No	No	No	No	Yes	No		No			No		2010-04-18	Still not Develove AKI		5	24	188	0.65		130	90
213	Hiwot Fana CRH	45	Male	Urban	married	Private work			Inactive	Never smoke		No	2005-04-28	2005-04-28	Oral	No	Yes	Yes	No	No				No	No	No	No	No	No	No	No	Yes	No		No			No		2010-04-18	Still not Develove AKI		6	30	106	0.6		120	70
213	Hiwot Fana CRH	45	Male	Urban	married	Private work			Inactive	Never smoke		No	2005-04-28	2005-04-28	Oral	No	Yes	Yes	No	No				No	No	No	No	No	No	No	No	Yes	No		No			No		2010-04-18	Still not Develove AKI		7	36	275	0.65		125	80
213	Hiwot Fana CRH	45	Male	Urban	married	Private work			Inactive	Never smoke		No	2005-04-28	2005-04-28	Oral	No	Yes	Yes	No	No				No	No	No	No	No	No	No	No	Yes	No		No			No		2010-04-18	Still not Develove AKI		8	42	206	0.6		130	75
213	Hiwot Fana CRH	45	Male	Urban	married	Private work			Inactive	Never smoke		No	2005-04-28	2005-04-28	Oral	No	Yes	Yes	No	No				No	No	No	No	No	No	No	No	Yes	No		No			No		2010-04-18	Still not Develove AKI		9	48	377	0.6		145	70
213	Hiwot Fana CRH	45	Male	Urban	married	Private work			Inactive	Never smoke		No	2005-04-28	2005-04-28	Oral	No	Yes	Yes	No	No				No	No	No	No	No	No	No	No	Yes	No		No			No		2010-04-18	Still not Develove AKI		10	54	214	0.7		120	80
213	Hiwot Fana CRH	45	Male	Urban	married	Private work			Inactive	Never smoke		No	2005-04-28	2005-04-28	Oral	No	Yes	Yes	No	No				No	No	No	No	No	No	No	No	Yes	No		No			No		2010-04-18	Still not Develove AKI		11	60	220	0.9
214	Hiwot Fana CRH	37	Female	Semi_urban	married	Unemployed			Active	Never smoke		No	2006-05-28	2008-04-06	Oral	No	Yes	No	No	No		1.7	45	No	No	No	No	No	No	No	No	Yes	No		No			No		2010-04-23	Still not Develove AKI		1	1	237	1.1		100	70
214	Hiwot Fana CRH	37	Female	Semi_urban	married	Unemployed			Active	Never smoke		No	2006-05-28	2008-04-06	Oral	No	Yes	No	No	No		1.7	45	No	No	No	No	No	No	No	No	Yes	No		No			No		2010-04-23	Still not Develove AKI		2	6	166	1.25		106	60
214	Hiwot Fana CRH	37	Female	Semi_urban	married	Unemployed			Active	Never smoke		No	2006-05-28	2008-04-06	Oral	No	Yes	No	No	No		1.7	45	No	No	No	No	No	No	No	No	Yes	No		No			No		2010-04-23	Still not Develove AKI		3	12	195	1		135	70
214	Hiwot Fana CRH	37	Female	Semi_urban	married	Unemployed			Active	Never smoke		No	2006-05-28	2008-04-06	Oral	No	Yes	No	No	No		1.7	45	No	No	No	No	No	No	No	No	Yes	No		No			No		2010-04-23	Still not Develove AKI		4	18	312	1.3		107	100
214	Hiwot Fana CRH	37	Female	Semi_urban	married	Unemployed			Active	Never smoke		No	2006-05-28	2008-04-06	Oral	No	Yes	No	No	No		1.7	45	No	No	No	No	No	No	No	No	Yes	No		No			No		2010-04-23	Still not Develove AKI		5	24	255	1		112	90
215	Hiwot Fana CRH	37	Female	Urban	married	Gov't employee			Active	Never smoke		No	2010-01-09	2010-02-12	Oral	No	Yes	No	No	No				No	No	No	No	No	No	No	No	Yes	Yes	pcm	No			No		2010-04-22	Still not Develove AKI		1	1	161	1		93	66
215	Hiwot Fana CRH	37	Female	Urban	married	Gov't employee			Active	Never smoke		No	2010-01-09	2010-02-12	Oral	No	Yes	No	No	No				No	No	No	No	No	No	No	No	Yes	Yes	pcm	No			No		2010-04-22	Still not Develove AKI		2	4	165	0.8		110	70
216	Hiwot Fana CRH	48	Male	Urban	married	Private work			Active	Never smoke		No	2007-12-02	2007-12-02	Oral	No	Yes	Yes	No	No				No	No	No	No	No	No	No	No	Yes	Yes	pcm	No			No		2010-04-14	Still not Develove AKI		1	1	226	1.6		130	80
216	Hiwot Fana CRH	48	Male	Urban	married	Private work			Active	Never smoke		No	2007-12-02	2007-12-02	Oral	No	Yes	Yes	No	No				No	No	No	No	No	No	No	No	Yes	Yes	pcm	No			No		2010-04-14	Still not Develove AKI		2	6	287	1.4		110	70
216	Hiwot Fana CRH	48	Male	Urban	married	Private work			Active	Never smoke		No	2007-12-02	2007-12-02	Oral	No	Yes	Yes	No	No				No	No	No	No	No	No	No	No	Yes	Yes	pcm	No			No		2010-04-14	Still not Develove AKI		3	12	100	1.1		130	70
216	Hiwot Fana CRH	48	Male	Urban	married	Private work			Active	Never smoke		No	2007-12-02	2007-12-02	Oral	No	Yes	Yes	No	No				No	No	No	No	No	No	No	No	Yes	Yes	pcm	No			No		2010-04-14	Still not Develove AKI		4	18	372	1.89		110	70
216	Hiwot Fana CRH	48	Male	Urban	married	Private work			Active	Never smoke		No	2007-12-02	2007-12-02	Oral	No	Yes	Yes	No	No				No	No	No	No	No	No	No	No	Yes	Yes	pcm	No			No		2010-04-14	Still not Develove AKI		5	24	226	1.1		110	70
216	Hiwot Fana CRH	48	Male	Urban	married	Private work			Active	Never smoke		No	2007-12-02	2007-12-02	Oral	No	Yes	Yes	No	No				No	No	No	No	No	No	No	No	Yes	Yes	pcm	No			No		2010-04-14	Still not Develove AKI		6	30	206	1.3		118	67
216	Hiwot Fana CRH	48	Male	Urban	married	Private work			Active	Never smoke		No	2007-12-02	2007-12-02	Oral	No	Yes	Yes	No	No				No	No	No	No	No	No	No	No	Yes	Yes	pcm	No			No		2010-04-14	Still not Develove AKI		7	36	117	1.4		117	90
216	Hiwot Fana CRH	48	Male	Urban	married	Private work			Active	Never smoke		No	2007-12-02	2007-12-02	Oral	No	Yes	Yes	No	No				No	No	No	No	No	No	No	No	Yes	Yes	pcm	No			No		2010-04-14	Still not Develove AKI		8	42	128	0.9		125	67
217	Hiwot Fana CRH	55	Female	Rural	married	Farmer			Active	Never smoke		No	2007-01-01	2007-06-17	Oral	No	Yes	Yes	No	No		1.62	1.62	No	No	Yes	No	No	No	No	No	No	No		Yes	enalapril	5mg	No		2010-04-23	Still not Develove AKI		1	1	397	2.3		130	80
217	Hiwot Fana CRH	55	Female	Rural	married	Farmer			Active	Never smoke		No	2007-01-01	2007-06-17	Oral	No	Yes	Yes	No	No		1.62	1.62	No	No	Yes	No	No	No	No	No	No	No		Yes	enalapril	5mg	No		2010-04-23	Still not Develove AKI		2	6	140	2.2		130	70
217	Hiwot Fana CRH	55	Female	Rural	married	Farmer			Active	Never smoke		No	2007-01-01	2007-06-17	Oral	No	Yes	Yes	No	No		1.62	1.62	No	No	Yes	No	No	No	No	No	No	No		Yes	enalapril	5mg	No		2010-04-23	Still not Develove AKI		3	12	164	2.36		120	80
217	Hiwot Fana CRH	55	Female	Rural	married	Farmer			Active	Never smoke		No	2007-01-01	2007-06-17	Oral	No	Yes	Yes	No	No		1.62	1.62	No	No	Yes	No	No	No	No	No	No	No		Yes	enalapril	5mg	No		2010-04-23	Still not Develove AKI		4	18	125	2.3		160	90
217	Hiwot Fana CRH	55	Female	Rural	married	Farmer			Active	Never smoke		No	2007-01-01	2007-06-17	Oral	No	Yes	Yes	No	No		1.62	1.62	No	No	Yes	No	No	No	No	No	No	No		Yes	enalapril	5mg	No		2010-04-23	Still not Develove AKI		5	24	96	1.8		130	80
217	Hiwot Fana CRH	55	Female	Rural	married	Farmer			Active	Never smoke		No	2007-01-01	2007-06-17	Oral	No	Yes	Yes	No	No		1.62	1.62	No	No	Yes	No	No	No	No	No	No	No		Yes	enalapril	5mg	No		2010-04-23	Still not Develove AKI		6	30	186	2.4		123	79
217	Hiwot Fana CRH	55	Female	Rural	married	Farmer			Active	Never smoke		No	2007-01-01	2007-06-17	Oral	No	Yes	Yes	No	No		1.62	1.62	No	No	Yes	No	No	No	No	No	No	No		Yes	enalapril	5mg	No		2010-04-23	Still not Develove AKI		7	36	113	2.1
218	Hiwot Fana CRH	59	Male	Urban	married	Private work			Active	Never smoke		No	2007-05-21	2008-06-03	Oral	No	Yes	No	No	No				No	No	No	No	No	No	No	No	Yes	No		No			Yes		2010-04-17	Still not Develove AKI		1	1	182	1		130	80
218	Hiwot Fana CRH	59	Male	Urban	married	Private work			Active	Never smoke		No	2007-05-21	2008-06-03	Oral	No	Yes	No	No	No				No	No	No	No	No	No	No	No	Yes	No		No			Yes		2010-04-17	Still not Develove AKI		2	6	262	1		120	80
218	Hiwot Fana CRH	59	Male	Urban	married	Private work			Active	Never smoke		No	2007-05-21	2008-06-03	Oral	No	Yes	No	No	No				No	No	No	No	No	No	No	No	Yes	No		No			Yes		2010-04-17	Still not Develove AKI		3	12	188	0.8		100	70
218	Hiwot Fana CRH	59	Male	Urban	married	Private work			Active	Never smoke		No	2007-05-21	2008-06-03	Oral	No	Yes	No	No	No				No	No	No	No	No	No	No	No	Yes	No		No			Yes		2010-04-17	Still not Develove AKI		4	18	59	0.8		107	69
218	Hiwot Fana CRH	59	Male	Urban	married	Private work			Active	Never smoke		No	2007-05-21	2008-06-03	Oral	No	Yes	No	No	No				No	No	No	No	No	No	No	No	Yes	No		No			Yes		2010-04-17	Still not Develove AKI		5	24	154	0.9		135	94
219	Hiwot Fana CRH	55	Female	Urban	married	Gov't employee			Active	Never smoke		No	2005-05-15	2005-07-04	Oral	No	Yes	No	No	No		1.63	72	No	No	Yes	No	No	No	No	No	Yes	Yes	pcm	Yes	enalapril	5mg	No		2010-04-23	Still not Develove AKI		1	1	260	1.4		140	90
219	Hiwot Fana CRH	55	Female	Urban	married	Gov't employee			Active	Never smoke		No	2005-05-15	2005-07-04	Oral	No	Yes	No	No	No		1.63	72	No	No	Yes	No	No	No	No	No	Yes	Yes	pcm	Yes	enalapril	5mg	No		2010-04-23	Still not Develove AKI		2	6	275	1.2		160	100
219	Hiwot Fana CRH	55	Female	Urban	married	Gov't employee			Active	Never smoke		No	2005-05-15	2005-07-04	Oral	No	Yes	No	No	No		1.63	72	No	No	Yes	No	No	No	No	No	Yes	Yes	pcm	Yes	enalapril	5mg	No		2010-04-23	Still not Develove AKI		3	12	315	1.1		140	85
219	Hiwot Fana CRH	55	Female	Urban	married	Gov't employee			Active	Never smoke		No	2005-05-15	2005-07-04	Oral	No	Yes	No	No	No		1.63	72	No	No	Yes	No	No	No	No	No	Yes	Yes	pcm	Yes	enalapril	5mg	No		2010-04-23	Still not Develove AKI		4	18	304	1.5		162	74
219	Hiwot Fana CRH	55	Female	Urban	married	Gov't employee			Active	Never smoke		No	2005-05-15	2005-07-04	Oral	No	Yes	No	No	No		1.63	72	No	No	Yes	No	No	No	No	No	Yes	Yes	pcm	Yes	enalapril	5mg	No		2010-04-23	Still not Develove AKI		5	24	297	1		170	100
219	Hiwot Fana CRH	55	Female	Urban	married	Gov't employee			Active	Never smoke		No	2005-05-15	2005-07-04	Oral	No	Yes	No	No	No		1.63	72	No	No	Yes	No	No	No	No	No	Yes	Yes	pcm	Yes	enalapril	5mg	No		2010-04-23	Still not Develove AKI		6	30	241			155	80
219	Hiwot Fana CRH	55	Female	Urban	married	Gov't employee			Active	Never smoke		No	2005-05-15	2005-07-04	Oral	No	Yes	No	No	No		1.63	72	No	No	Yes	No	No	No	No	No	Yes	Yes	pcm	Yes	enalapril	5mg	No		2010-04-23	Still not Develove AKI		7	36	260	0.8		145	85
219	Hiwot Fana CRH	55	Female	Urban	married	Gov't employee			Active	Never smoke		No	2005-05-15	2005-07-04	Oral	No	Yes	No	No	No		1.63	72	No	No	Yes	No	No	No	No	No	Yes	Yes	pcm	Yes	enalapril	5mg	No		2010-04-23	Still not Develove AKI		8	42	339	0.9		158	90
219	Hiwot Fana CRH	55	Female	Urban	married	Gov't employee			Active	Never smoke		No	2005-05-15	2005-07-04	Oral	No	Yes	No	No	No		1.63	72	No	No	Yes	No	No	No	No	No	Yes	Yes	pcm	Yes	enalapril	5mg	No		2010-04-23	Still not Develove AKI		9	48	260	0.9		140	80
219	Hiwot Fana CRH	55	Female	Urban	married	Gov't employee			Active	Never smoke		No	2005-05-15	2005-07-04	Oral	No	Yes	No	No	No		1.63	72	No	No	Yes	No	No	No	No	No	Yes	Yes	pcm	Yes	enalapril	5mg	No		2010-04-23	Still not Develove AKI		10	54	420	1		138	100
219	Hiwot Fana CRH	55	Female	Urban	married	Gov't employee			Active	Never smoke		No	2005-05-15	2005-07-04	Oral	No	Yes	No	No	No		1.63	72	No	No	Yes	No	No	No	No	No	Yes	Yes	pcm	Yes	enalapril	5mg	No		2010-04-23	Still not Develove AKI		11	60		0.89
220	Hiwot Fana CRH	60	Male	Urban	married	Private work		3000	Inactive	Never smoke		No	2009-05-22	2009-06-20	Oral	No	Yes	Yes	No	No				No	No	No	No	No	No	No	No	Yes	Yes	diclofenac 50mg	No			No		2010-04-22	Still not Develove AKI		1	1	150	1.52		130	70
220	Hiwot Fana CRH	60	Male	Urban	married	Private work		3000	Inactive	Never smoke		No	2009-05-22	2009-06-20	Oral	No	Yes	Yes	No	No				No	No	No	No	No	No	No	No	Yes	Yes	diclofenac 50mg	No			No		2010-04-22	Still not Develove AKI		2	6	229	1		120	70
220	Hiwot Fana CRH	60	Male	Urban	married	Private work		3000	Inactive	Never smoke		No	2009-05-22	2009-06-20	Oral	No	Yes	Yes	No	No				No	No	No	No	No	No	No	No	Yes	Yes	diclofenac 50mg	No			No		2010-04-22	Still not Develove AKI		3	12	116	1.3		159	79
221	Hiwot Fana CRH	60	Female	Urban	widowed	Unemployed			Inactive	Never smoke		No	2007-08-14	2007-11-14	Oral	No	Yes	No	No	No				No	No	Yes	No	Yes	Yes	No	No	Yes	No		Yes	enalapril	5mg	No		2010-04-18	Still not Develove AKI		1	1	148	0.9
221	Hiwot Fana CRH	60	Female	Urban	widowed	Unemployed			Inactive	Never smoke		No	2007-08-14	2007-11-14	Oral	No	Yes	No	No	No				No	No	Yes	No	Yes	Yes	No	No	Yes	No		Yes	enalapril	5mg	No		2010-04-18	Still not Develove AKI		2	6	126	0.8
221	Hiwot Fana CRH	60	Female	Urban	widowed	Unemployed			Inactive	Never smoke		No	2007-08-14	2007-11-14	Oral	No	Yes	No	No	No				No	No	Yes	No	Yes	Yes	No	No	Yes	No		Yes	enalapril	5mg	No		2010-04-18	Still not Develove AKI		3	12	215	0.9
221	Hiwot Fana CRH	60	Female	Urban	widowed	Unemployed			Inactive	Never smoke		No	2007-08-14	2007-11-14	Oral	No	Yes	No	No	No				No	No	Yes	No	Yes	Yes	No	No	Yes	No		Yes	enalapril	5mg	No		2010-04-18	Still not Develove AKI		4	18	116	0.9
221	Hiwot Fana CRH	60	Female	Urban	widowed	Unemployed			Inactive	Never smoke		No	2007-08-14	2007-11-14	Oral	No	Yes	No	No	No				No	No	Yes	No	Yes	Yes	No	No	Yes	No		Yes	enalapril	5mg	No		2010-04-18	Still not Develove AKI		5	24	181	0.7
221	Hiwot Fana CRH	60	Female	Urban	widowed	Unemployed			Inactive	Never smoke		No	2007-08-14	2007-11-14	Oral	No	Yes	No	No	No				No	No	Yes	No	Yes	Yes	No	No	Yes	No		Yes	enalapril	5mg	No		2010-04-18	Still not Develove AKI		6	30	137	0.9
222	Hiwot Fana CRH	50	Female	Urban	married	Unemployed			Inactive	Never smoke		No	2005-06-22	2009-11-04	Oral	No	Yes	Yes	No	No		1.45	43	Yes	No	No	No	No	No	No	No	Yes	Yes	tramadole	No			No		2010-04-23	Develop AKI		1	1	179	0.5
222	Hiwot Fana CRH	50	Female	Urban	married	Unemployed			Inactive	Never smoke		No	2005-06-22	2009-11-04	Oral	No	Yes	Yes	No	No		1.45	43	Yes	No	No	No	No	No	No	No	Yes	Yes	tramadole	No			No		2010-04-23	Develop AKI		2	34	274	0.6
222	Hiwot Fana CRH	50	Female	Urban	married	Unemployed			Inactive	Never smoke		No	2005-06-22	2009-11-04	Oral	No	Yes	Yes	No	No		1.45	43	Yes	No	No	No	No	No	No	No	Yes	Yes	tramadole	No			No		2010-04-23	Develop AKI		3	40	331	0.8
222	Hiwot Fana CRH	50	Female	Urban	married	Unemployed			Inactive	Never smoke		No	2005-06-22	2009-11-04	Oral	No	Yes	Yes	No	No		1.45	43	Yes	No	No	No	No	No	No	No	Yes	Yes	tramadole	No			No		2010-04-23	Develop AKI		4	60	175	3.1
223	Hiwot Fana CRH	60	Male	Rural	married	Farmer			Active	Never smoke		No	2009-10-28	2009-11-26	Oral	No	Yes	No	No					No	No	Yes	No	Yes	No	No	No	Yes	No		Yes	nifedipine	10mg	No		2010-04-23	Still not Develove AKI		1	1	162	1.1		140	80
223	Hiwot Fana CRH	60	Male	Rural	married	Farmer			Active	Never smoke		No	2009-10-28	2009-11-26	Oral	No	Yes	No	No					No	No	Yes	No	Yes	No	No	No	Yes	No		Yes	nifedipine	10mg	No		2010-04-23	Still not Develove AKI		2	6	167	1		140	80
224	Hiwot Fana CRH	20	Male	Rural	single	Other			Active	Never smoke		No	2008-09-17	2008-09-17	Oral	No	Yes	No	No	No				No	No	No	No	No	No	No	No	No	Yes	diclofenac 50mg,tramadole	No			Yes	ciproflocine 1mg,metronidazole	2010-04-23	Still not Develove AKI		1	1	198	0.54		120	80
224	Hiwot Fana CRH	20	Male	Rural	single	Other			Active	Never smoke		No	2008-09-17	2008-09-17	Oral	No	Yes	No	No	No				No	No	No	No	No	No	No	No	No	Yes	diclofenac 50mg,tramadole	No			Yes	ciproflocine 1mg,metronidazole	2010-04-23	Still not Develove AKI		2	6	253	0.7		130	70
224	Hiwot Fana CRH	20	Male	Rural	single	Other			Active	Never smoke		No	2008-09-17	2008-09-17	Oral	No	Yes	No	No	No				No	No	No	No	No	No	No	No	No	Yes	diclofenac 50mg,tramadole	No			Yes	ciproflocine 1mg,metronidazole	2010-04-23	Still not Develove AKI		3	12	269	0.69		120	80
224	Hiwot Fana CRH	20	Male	Rural	single	Other			Active	Never smoke		No	2008-09-17	2008-09-17	Oral	No	Yes	No	No	No				No	No	No	No	No	No	No	No	No	Yes	diclofenac 50mg,tramadole	No			Yes	ciproflocine 1mg,metronidazole	2010-04-23	Still not Develove AKI		4	18	312	0.7		130	70
225	Hiwot Fana CRH	55	Female	Rural	married	Farmer			Inactive	Never smoke		No	2009-07-05	2009-07-05	Oral	No	Yes	No	No	No				No	No	No	No	No	No	No	No	No	No		No			No		2010-04-23	Still not Develove AKI		1	1	102	0.9
225	Hiwot Fana CRH	55	Female	Rural	married	Farmer			Inactive	Never smoke		No	2009-07-05	2009-07-05	Oral	No	Yes	No	No	No				No	No	No	No	No	No	No	No	No	No		No			No		2010-04-23	Still not Develove AKI		2	9	180	0.8
226	Hiwot Fana CRH	19	Male	Urban	single	Other			Inactive	Never smoke		No	2008-07-02	2008-07-02	Oral	No	Yes	Yes	No	No				No	No	No	No	No	No	No	No	No	No		No			No		2010-04-18	Still not Develove AKI		1	1	188	0.5
226	Hiwot Fana CRH	19	Male	Urban	single	Other			Inactive	Never smoke		No	2008-07-02	2008-07-02	Oral	No	Yes	Yes	No	No				No	No	No	No	No	No	No	No	No	No		No			No		2010-04-18	Still not Develove AKI		2	6	216	0.5
226	Hiwot Fana CRH	19	Male	Urban	single	Other			Inactive	Never smoke		No	2008-07-02	2008-07-02	Oral	No	Yes	Yes	No	No				No	No	No	No	No	No	No	No	No	No		No			No		2010-04-18	Still not Develove AKI		3	24	59	0.68
226	Hiwot Fana CRH	19	Male	Urban	single	Other			Inactive	Never smoke		No	2008-07-02	2008-07-02	Oral	No	Yes	Yes	No	No				No	No	No	No	No	No	No	No	No	No		No			No		2010-04-18	Still not Develove AKI		4	30	162	0.7
226	Hiwot Fana CRH	19	Male	Urban	single	Other			Inactive	Never smoke		No	2008-07-02	2008-07-02	Oral	No	Yes	Yes	No	No				No	No	No	No	No	No	No	No	No	No		No			No		2010-04-18	Still not Develove AKI		5	36	162	0.69
227	Hiwot Fana CRH	25	Female	Urban	married	Unemployed			Active	Never smoke		No	2008-11-27	2008-11-27	Oral	No	Yes	No	No	No		1.7	50	No	No	No	No	No	No	No	No	No	No		No			No		2010-03-22	Still not Develove AKI		1	1	422	0.9
227	Hiwot Fana CRH	25	Female	Urban	married	Unemployed			Active	Never smoke		No	2008-11-27	2008-11-27	Oral	No	Yes	No	No	No		1.7	50	No	No	No	No	No	No	No	No	No	No		No			No		2010-03-22	Still not Develove AKI		2	6	298	0.69
227	Hiwot Fana CRH	25	Female	Urban	married	Unemployed			Active	Never smoke		No	2008-11-27	2008-11-27	Oral	No	Yes	No	No	No		1.7	50	No	No	No	No	No	No	No	No	No	No		No			No		2010-03-22	Still not Develove AKI		3	12	228	0.9
227	Hiwot Fana CRH	25	Female	Urban	married	Unemployed			Active	Never smoke		No	2008-11-27	2008-11-27	Oral	No	Yes	No	No	No		1.7	50	No	No	No	No	No	No	No	No	No	No		No			No		2010-03-22	Still not Develove AKI		4	18	122	0.9
227	Hiwot Fana CRH	25	Female	Urban	married	Unemployed			Active	Never smoke		No	2008-11-27	2008-11-27	Oral	No	Yes	No	No	No		1.7	50	No	No	No	No	No	No	No	No	No	No		No			No		2010-03-22	Still not Develove AKI		5	24	324	0.8
228	Hiwot Fana CRH	45	Male	Rural	married	Farmer			Active	Never smoke		No	2009-06-06	2009-06-06	Oral	No	Yes	Yes	No	No				No	No	No	No	No	No	No	No	No	No		No			No		2010-04-23	Still not Develove AKI		1	1	414	0.8
228	Hiwot Fana CRH	45	Male	Rural	married	Farmer			Active	Never smoke		No	2009-06-06	2009-06-06	Oral	No	Yes	Yes	No	No				No	No	No	No	No	No	No	No	No	No		No			No		2010-04-23	Still not Develove AKI		2	6		0.5
228	Hiwot Fana CRH	45	Male	Rural	married	Farmer			Active	Never smoke		No	2009-06-06	2009-06-06	Oral	No	Yes	Yes	No	No				No	No	No	No	No	No	No	No	No	No		No			No		2010-04-23	Still not Develove AKI		3	10		0.7
229	Hiwot Fana CRH	40	Male	Rural	married	Farmer			Active	Never smoke		No	2008-06-28	2008-06-28	Oral	No	Yes	Yes	No	Yes	1			No	Yes	No	No	No	No	Yes	No	No	No		No			Yes	ceftriaxone 1gm	2010-04-23	Still not Develove AKI		1	1	305	0.5
229	Hiwot Fana CRH	40	Male	Rural	married	Farmer			Active	Never smoke		No	2008-06-28	2008-06-28	Oral	No	Yes	Yes	No	Yes	1			No	Yes	No	No	No	No	Yes	No	No	No		No			Yes	ceftriaxone 1gm	2010-04-23	Still not Develove AKI		2	6	286	0.65
229	Hiwot Fana CRH	40	Male	Rural	married	Farmer			Active	Never smoke		No	2008-06-28	2008-06-28	Oral	No	Yes	Yes	No	Yes	1			No	Yes	No	No	No	No	Yes	No	No	No		No			Yes	ceftriaxone 1gm	2010-04-23	Still not Develove AKI		3	12	144	0.68		110	70
229	Hiwot Fana CRH	40	Male	Rural	married	Farmer			Active	Never smoke		No	2008-06-28	2008-06-28	Oral	No	Yes	Yes	No	Yes	1			No	Yes	No	No	No	No	Yes	No	No	No		No			Yes	ceftriaxone 1gm	2010-04-23	Still not Develove AKI		4	18	143	0.69
229	Hiwot Fana CRH	40	Male	Rural	married	Farmer			Active	Never smoke		No	2008-06-28	2008-06-28	Oral	No	Yes	Yes	No	Yes	1			No	Yes	No	No	No	No	Yes	No	No	No		No			Yes	ceftriaxone 1gm	2010-04-23	Still not Develove AKI		5	24		0.6
230	Hiwot Fana CRH	60	Male	Rural	married	Farmer			Active	Never smoke		No	2008-06-05	2008-06-05	Oral	No	Yes	No	No	No				No	No	No	No	No	No	No	No	No	No		No			Yes	ciproflocine 1gm	2010-04-10	Still not Develove AKI		1	1	97	1.2
230	Hiwot Fana CRH	60	Male	Rural	married	Farmer			Active	Never smoke		No	2008-06-05	2008-06-05	Oral	No	Yes	No	No	No				No	No	No	No	No	No	No	No	No	No		No			Yes	ciproflocine 1gm	2010-04-10	Still not Develove AKI		2	6	160	1
230	Hiwot Fana CRH	60	Male	Rural	married	Farmer			Active	Never smoke		No	2008-06-05	2008-06-05	Oral	No	Yes	No	No	No				No	No	No	No	No	No	No	No	No	No		No			Yes	ciproflocine 1gm	2010-04-10	Still not Develove AKI		3	12	129	1
230	Hiwot Fana CRH	60	Male	Rural	married	Farmer			Active	Never smoke		No	2008-06-05	2008-06-05	Oral	No	Yes	No	No	No				No	No	No	No	No	No	No	No	No	No		No			Yes	ciproflocine 1gm	2010-04-10	Still not Develove AKI		4	18	90	1.1
230	Hiwot Fana CRH	60	Male	Rural	married	Farmer			Active	Never smoke		No	2008-06-05	2008-06-05	Oral	No	Yes	No	No	No				No	No	No	No	No	No	No	No	No	No		No			Yes	ciproflocine 1gm	2010-04-10	Still not Develove AKI		5	24	117	1.09
231	Hiwot Fana CRH	59	Male	Urban	married	Private work			Active	Never smoke		No	2008-05-20	2008-05-20	Oral	No	Yes	Yes	No	No				No	No	No	No	No	Yes	No	No	No	No		No			No		2010-04-06	Still not Develove AKI		1	1	135	1
231	Hiwot Fana CRH	59	Male	Urban	married	Private work			Active	Never smoke		No	2008-05-20	2008-05-20	Oral	No	Yes	Yes	No	No				No	No	No	No	No	Yes	No	No	No	No		No			No		2010-04-06	Still not Develove AKI		2	6	120	1
231	Hiwot Fana CRH	59	Male	Urban	married	Private work			Active	Never smoke		No	2008-05-20	2008-05-20	Oral	No	Yes	Yes	No	No				No	No	No	No	No	Yes	No	No	No	No		No			No		2010-04-06	Still not Develove AKI		3	12	139	1
231	Hiwot Fana CRH	59	Male	Urban	married	Private work			Active	Never smoke		No	2008-05-20	2008-05-20	Oral	No	Yes	Yes	No	No				No	No	No	No	No	Yes	No	No	No	No		No			No		2010-04-06	Still not Develove AKI		4	18	116	1
231	Hiwot Fana CRH	59	Male	Urban	married	Private work			Active	Never smoke		No	2008-05-20	2008-05-20	Oral	No	Yes	Yes	No	No				No	No	No	No	No	Yes	No	No	No	No		No			No		2010-04-06	Still not Develove AKI		5	24	199	1.4
232	Hiwot Fana CRH	45	Female	Urban	married	Gov't employee			Active	Never smoke		No	2008-05-06	2008-05-06	Oral	No	Yes	Yes	No	No				No	No	No	No	No	Yes	No	No	No	No		No			No		2010-04-10	Still not Develove AKI		1	1	251	0.57
232	Hiwot Fana CRH	45	Female	Urban	married	Gov't employee			Active	Never smoke		No	2008-05-06	2008-05-06	Oral	No	Yes	Yes	No	No				No	No	No	No	No	Yes	No	No	No	No		No			No		2010-04-10	Still not Develove AKI		2	6	470	0.69
232	Hiwot Fana CRH	45	Female	Urban	married	Gov't employee			Active	Never smoke		No	2008-05-06	2008-05-06	Oral	No	Yes	Yes	No	No				No	No	No	No	No	Yes	No	No	No	No		No			No		2010-04-10	Still not Develove AKI		3	12	218
232	Hiwot Fana CRH	45	Female	Urban	married	Gov't employee			Active	Never smoke		No	2008-05-06	2008-05-06	Oral	No	Yes	Yes	No	No				No	No	No	No	No	Yes	No	No	No	No		No			No		2010-04-10	Still not Develove AKI		4	18	327	0.78
232	Hiwot Fana CRH	45	Female	Urban	married	Gov't employee			Active	Never smoke		No	2008-05-06	2008-05-06	Oral	No	Yes	Yes	No	No				No	No	No	No	No	Yes	No	No	No	No		No			No		2010-04-10	Still not Develove AKI		5	24	139	0.7
233	Hiwot Fana CRH	28	Female	Urban	married	Gov't employee			Active	Never smoke		No	2008-04-26	2008-04-26	Oral	No	Yes	No	No	No				No	No	No	No	No	Yes	No	No	No	No		No			No		2010-04-20	Still not Develove AKI		1	1	412	0.9
233	Hiwot Fana CRH	28	Female	Urban	married	Gov't employee			Active	Never smoke		No	2008-04-26	2008-04-26	Oral	No	Yes	No	No	No				No	No	No	No	No	Yes	No	No	No	No		No			No		2010-04-20	Still not Develove AKI		2	6	405	0.69
233	Hiwot Fana CRH	28	Female	Urban	married	Gov't employee			Active	Never smoke		No	2008-04-26	2008-04-26	Oral	No	Yes	No	No	No				No	No	No	No	No	Yes	No	No	No	No		No			No		2010-04-20	Still not Develove AKI		3	12	312	0.87
233	Hiwot Fana CRH	28	Female	Urban	married	Gov't employee			Active	Never smoke		No	2008-04-26	2008-04-26	Oral	No	Yes	No	No	No				No	No	No	No	No	Yes	No	No	No	No		No			No		2010-04-20	Still not Develove AKI		4	18	318	0.98
233	Hiwot Fana CRH	28	Female	Urban	married	Gov't employee			Active	Never smoke		No	2008-04-26	2008-04-26	Oral	No	Yes	No	No	No				No	No	No	No	No	Yes	No	No	No	No		No			No		2010-04-20	Still not Develove AKI		5	24
234	Hiwot Fana CRH	62	Female	Urban	married	Gov't employee			Active	Never smoke		No	2009-02-20	2010-02-23	Oral	No	Yes	Yes	No	No		1.6	90	No	No	No	No	No	No	No	No	No	No		No			No		2010-04-22	Still not Develove AKI		1	1	271	1.2
235	Hiwot Fana CRH	50	Male	Urban	married	Gov't employee			Active	Never smoke		No	2008-04-14	2008-04-14	Oral	No	Yes	No	No	No				No	No	No	No	No	No	No	No	Yes	No		No			No		2010-04-23	Still not Develove AKI		1	1	345	0.91		110	70
235	Hiwot Fana CRH	50	Male	Urban	married	Gov't employee			Active	Never smoke		No	2008-04-14	2008-04-14	Oral	No	Yes	No	No	No				No	No	No	No	No	No	No	No	Yes	No		No			No		2010-04-23	Still not Develove AKI		2	6	324	1.25		120	80
235	Hiwot Fana CRH	50	Male	Urban	married	Gov't employee			Active	Never smoke		No	2008-04-14	2008-04-14	Oral	No	Yes	No	No	No				No	No	No	No	No	No	No	No	Yes	No		No			No		2010-04-23	Still not Develove AKI		3	12	360			120	80
235	Hiwot Fana CRH	50	Male	Urban	married	Gov't employee			Active	Never smoke		No	2008-04-14	2008-04-14	Oral	No	Yes	No	No	No				No	No	No	No	No	No	No	No	Yes	No		No			No		2010-04-23	Still not Develove AKI		4	18
235	Hiwot Fana CRH	50	Male	Urban	married	Gov't employee			Active	Never smoke		No	2008-04-14	2008-04-14	Oral	No	Yes	No	No	No				No	No	No	No	No	No	No	No	Yes	No		No			No		2010-04-23	Still not Develove AKI		5	24
236	Hiwot Fana CRH	28	Male	Rural	married	Farmer			Active	Never smoke		No	2008-09-01	2008-09-01	Oral	No	Yes	No	No	No				No	No	Yes	No	No	No	No	No	No	No		Yes	enalapril	5mg	No		2010-04-23	Still not Develove AKI		1	1	47	1
236	Hiwot Fana CRH	28	Male	Rural	married	Farmer			Active	Never smoke		No	2008-09-01	2008-09-01	Oral	No	Yes	No	No	No				No	No	Yes	No	No	No	No	No	No	No		Yes	enalapril	5mg	No		2010-04-23	Still not Develove AKI		2	6	176	0.98
236	Hiwot Fana CRH	28	Male	Rural	married	Farmer			Active	Never smoke		No	2008-09-01	2008-09-01	Oral	No	Yes	No	No	No				No	No	Yes	No	No	No	No	No	No	No		Yes	enalapril	5mg	No		2010-04-23	Still not Develove AKI		3	12	328	1
236	Hiwot Fana CRH	28	Male	Rural	married	Farmer			Active	Never smoke		No	2008-09-01	2008-09-01	Oral	No	Yes	No	No	No				No	No	Yes	No	No	No	No	No	No	No		Yes	enalapril	5mg	No		2010-04-23	Still not Develove AKI		4	18	359	1
237	Hiwot Fana CRH	26	Male	Semi_urban	married	Farmer			Active	Never smoke		No	2009-03-18	2009-03-18	Oral	No	Yes	No	No	Yes	1			No	No	No	No	No	No	No	No	No	No		No			Yes	ciproflocine 1gm	2010-04-22	Still not Develove AKI		1	1	125	0.5
237	Hiwot Fana CRH	26	Male	Semi_urban	married	Farmer			Active	Never smoke		No	2009-03-18	2009-03-18	Oral	No	Yes	No	No	Yes	1			No	No	No	No	No	No	No	No	No	No		No			Yes	ciproflocine 1gm	2010-04-22	Still not Develove AKI		2	6	130	0.4
237	Hiwot Fana CRH	26	Male	Semi_urban	married	Farmer			Active	Never smoke		No	2009-03-18	2009-03-18	Oral	No	Yes	No	No	Yes	1			No	No	No	No	No	No	No	No	No	No		No			Yes	ciproflocine 1gm	2010-04-22	Still not Develove AKI		3	12	78	0.5
238	Hiwot Fana CRH	22	Male	Urban	single	Private work			Active				2009-03-17	2009-03-17	Oral	No	Yes	No	No	No				no	no	no	no	no	no	no	no	no	no		No			No		2009-08-20	Discontinue FU		1	1	154	0.9
238	Hiwot Fana CRH	22	Male	Urban	single	Private work			Active				2009-03-17	2009-03-17	Oral	No	Yes	No	No	No				no	no	no	no	no	no	no	no	no	no		No			No		2009-08-20	Discontinue FU		2	6	112	0.7
239	Hiwot Fana CRH	36	Female	Urban	single	Private work			Active				2009-06-04	2009-06-04	Oral	No	Yes	No	No	No				No	No	No	No	No	No	No	No	No	No		No			No		2009-12-21	Discontinue FU		1	1	514	0.9		110	70
239	Hiwot Fana CRH	36	Female	Urban	single	Private work			Active				2009-06-04	2009-06-04	Oral	No	Yes	No	No	No				No	No	No	No	No	No	No	No	No	No		No			No		2009-12-21	Discontinue FU		2	6	320	0.9
240	Hiwot Fana CRH	40	Female	Rural	married	Farmer			Active	Never smoke		No	2009-05-26	2009-05-26	Oral	No	Yes	No	No	No				No	No	No	No	No	No	No	No	No	No		No			Yes	ceftriaxone 1gm	2010-04-22	Still not Develove AKI		1	1	493	0.9		110	70
240	Hiwot Fana CRH	40	Female	Rural	married	Farmer			Active	Never smoke		No	2009-05-26	2009-05-26	Oral	No	Yes	No	No	No				No	No	No	No	No	No	No	No	No	No		No			Yes	ceftriaxone 1gm	2010-04-22	Still not Develove AKI		2	6	431	0.9
240	Hiwot Fana CRH	40	Female	Rural	married	Farmer			Active	Never smoke		No	2009-05-26	2009-05-26	Oral	No	Yes	No	No	No				No	No	No	No	No	No	No	No	No	No		No			Yes	ceftriaxone 1gm	2010-04-22	Still not Develove AKI		3	12	312	0.85
241	Hiwot Fana CRH	42	Male	Rural					Active				2009-03-20	2009-03-20	Oral	No	Yes	No	No	No				No	No	No	No	No	No	No	No	No	No		No			No		2010-04-05	Still not Develove AKI		1	1	125	0.9
241	Hiwot Fana CRH	42	Male	Rural					Active				2009-03-20	2009-03-20	Oral	No	Yes	No	No	No				No	No	No	No	No	No	No	No	No	No		No			No		2010-04-05	Still not Develove AKI		2	6		0.4
241	Hiwot Fana CRH	42	Male	Rural					Active				2009-03-20	2009-03-20	Oral	No	Yes	No	No	No				No	No	No	No	No	No	No	No	No	No		No			No		2010-04-05	Still not Develove AKI		3	12	375	1
242	Hiwot Fana CRH	48	Male	Urban	married	Farmer			Active	Never smoke		No	2009-05-24	2009-05-24	Oral	No	Yes	Yes	No	No				No	No	No	No	No	No	No	No	No	No		No			No		2010-04-23	Still not Develove AKI		1	1	227	1
242	Hiwot Fana CRH	48	Male	Urban	married	Farmer			Active	Never smoke		No	2009-05-24	2009-05-24	Oral	No	Yes	Yes	No	No				No	No	No	No	No	No	No	No	No	No		No			No		2010-04-23	Still not Develove AKI		2	6	180	0.8
242	Hiwot Fana CRH	48	Male	Urban	married	Farmer			Active	Never smoke		No	2009-05-24	2009-05-24	Oral	No	Yes	Yes	No	No				No	No	No	No	No	No	No	No	No	No		No			No		2010-04-23	Still not Develove AKI		3	12	212	1		126	79
242	Hiwot Fana CRH	48	Male	Urban	married	Farmer			Active	Never smoke		No	2009-05-24	2009-05-24	Oral	No	Yes	Yes	No	No				No	No	No	No	No	No	No	No	No	No		No			No		2010-04-23	Still not Develove AKI		4	18	107	1
243	Hiwot Fana CRH	60	Female	Urban	married	Private work			Active	Never smoke		No	2009-05-17	2009-05-17	Oral	No	Yes	No	No	No				No	No	Yes	No	No	No	No	No	No	No		Yes	enalapril	5mg	No		2010-04-03	Still not Develove AKI		1	1	252	1
243	Hiwot Fana CRH	60	Female	Urban	married	Private work			Active	Never smoke		No	2009-05-17	2009-05-17	Oral	No	Yes	No	No	No				No	No	Yes	No	No	No	No	No	No	No		Yes	enalapril	5mg	No		2010-04-03	Still not Develove AKI		2	6	189	1
243	Hiwot Fana CRH	60	Female	Urban	married	Private work			Active	Never smoke		No	2009-05-17	2009-05-17	Oral	No	Yes	No	No	No				No	No	Yes	No	No	No	No	No	No	No		Yes	enalapril	5mg	No		2010-04-03	Still not Develove AKI		3	12	167	1.1
244	Hiwot Fana CRH	65	Female	Urban	married	Private work			Active	Never smoke		No	2009-05-16	2009-05-16	Oral	No	Yes	No	No	No		1.64	64	No	No	Yes	No	No	No	No	No	No	No		Yes	amilodipine	5mg	No		2010-04-13	Still not Develove AKI		1	1	450	1		150	90
244	Hiwot Fana CRH	65	Female	Urban	married	Private work			Active	Never smoke		No	2009-05-16	2009-05-16	Oral	No	Yes	No	No	No		1.64	64	No	No	Yes	No	No	No	No	No	No	No		Yes	amilodipine	5mg	No		2010-04-13	Still not Develove AKI		2	11	279	1		163	96
245	Hiwot Fana CRH	45	Male	Semi_urban	married	Private work			Active	Never smoke		No	2009-05-12	2009-05-12	Oral	No	Yes	No	No	No				No	No	No	No	No	No	No	No	No	No		No			No		2010-04-13	Still not Develove AKI		1	1	334	0.9		100	70
245	Hiwot Fana CRH	45	Male	Semi_urban	married	Private work			Active	Never smoke		No	2009-05-12	2009-05-12	Oral	No	Yes	No	No	No				No	No	No	No	No	No	No	No	No	No		No			No		2010-04-13	Still not Develove AKI		2	6		0.8
245	Hiwot Fana CRH	45	Male	Semi_urban	married	Private work			Active	Never smoke		No	2009-05-12	2009-05-12	Oral	No	Yes	No	No	No				No	No	No	No	No	No	No	No	No	No		No			No		2010-04-13	Still not Develove AKI		3	12		0.5
246	Hiwot Fana CRH	62	Female	Rural	married	Farmer			Active	Never smoke		No	2007-10-15	2007-10-15	Oral	No	Yes	No	Yes	Yes	1			No	No	Yes	No	No	Yes	No	No	No	No		No			No		2010-04-23	Still not Develove AKI		1	1	165	0.4		120	70
246	Hiwot Fana CRH	62	Female	Rural	married	Farmer			Active	Never smoke		No	2007-10-15	2007-10-15	Oral	No	Yes	No	Yes	Yes	1			No	No	Yes	No	No	Yes	No	No	No	No		No			No		2010-04-23	Still not Develove AKI		2	6	220	0.6		125	80
246	Hiwot Fana CRH	62	Female	Rural	married	Farmer			Active	Never smoke		No	2007-10-15	2007-10-15	Oral	No	Yes	No	Yes	Yes	1			No	No	Yes	No	No	Yes	No	No	No	No		No			No		2010-04-23	Still not Develove AKI		3	12	96	0.6		140	80
246	Hiwot Fana CRH	62	Female	Rural	married	Farmer			Active	Never smoke		No	2007-10-15	2007-10-15	Oral	No	Yes	No	Yes	Yes	1			No	No	Yes	No	No	Yes	No	No	No	No		No			No		2010-04-23	Still not Develove AKI		4	18	168	0.45
246	Hiwot Fana CRH	62	Female	Rural	married	Farmer			Active	Never smoke		No	2007-10-15	2007-10-15	Oral	No	Yes	No	Yes	Yes	1			No	No	Yes	No	No	Yes	No	No	No	No		No			No		2010-04-23	Still not Develove AKI		5	24	138	0.45
246	Hiwot Fana CRH	62	Female	Rural	married	Farmer			Active	Never smoke		No	2007-10-15	2007-10-15	Oral	No	Yes	No	Yes	Yes	1			No	No	Yes	No	No	Yes	No	No	No	No		No			No		2010-04-23	Still not Develove AKI		6	30
247	Hiwot Fana CRH	30	Male	Rural	married	Farmer			Active	Never smoke		No	2008-07-12	2008-07-12	Oral	No	Yes	No	No	No				No	No	No	No	No	No	No	No	No	No		No			No		2009-07-18	Discontinue FU		1	1	243	0.5		120	70
247	Hiwot Fana CRH	30	Male	Rural	married	Farmer			Active	Never smoke		No	2008-07-12	2008-07-12	Oral	No	Yes	No	No	No				No	No	No	No	No	No	No	No	No	No		No			No		2009-07-18	Discontinue FU		2	8		0.45
248	Hiwot Fana CRH	62	Female	Rural	married	Farmer			Active	Never smoke		No	2008-03-24	2008-03-24	Oral	No	Yes	Yes	No	No				No	No	Yes	No	No	No	No	No	Yes	No		No			No		2010-04-23	Still not Develove AKI		1	1	165	0.5
248	Hiwot Fana CRH	62	Female	Rural	married	Farmer			Active	Never smoke		No	2008-03-24	2008-03-24	Oral	No	Yes	Yes	No	No				No	No	Yes	No	No	No	No	No	Yes	No		No			No		2010-04-23	Still not Develove AKI		2	6	248	0.5
248	Hiwot Fana CRH	62	Female	Rural	married	Farmer			Active	Never smoke		No	2008-03-24	2008-03-24	Oral	No	Yes	Yes	No	No				No	No	Yes	No	No	No	No	No	Yes	No		No			No		2010-04-23	Still not Develove AKI		3	12	139	0.6
248	Hiwot Fana CRH	62	Female	Rural	married	Farmer			Active	Never smoke		No	2008-03-24	2008-03-24	Oral	No	Yes	Yes	No	No				No	No	Yes	No	No	No	No	No	Yes	No		No			No		2010-04-23	Still not Develove AKI		4	18	190	0.9
248	Hiwot Fana CRH	62	Female	Rural	married	Farmer			Active	Never smoke		No	2008-03-24	2008-03-24	Oral	No	Yes	Yes	No	No				No	No	Yes	No	No	No	No	No	Yes	No		No			No		2010-04-23	Still not Develove AKI		5	24	301	0.75
249	Hiwot Fana CRH	60	Female	Urban	widowed	Gov't employee			Active	Never smoke		No	2008-08-25	2008-08-25	Oral	No	Yes	No	No	No				No	No	Yes	No	No	No	No	No	No	No		Yes	hct,enalapril	25,5mg	No		2010-04-23	Still not Develove AKI		1	1	229	0.9		140	80
249	Hiwot Fana CRH	60	Female	Urban	widowed	Gov't employee			Active	Never smoke		No	2008-08-25	2008-08-25	Oral	No	Yes	No	No	No				No	No	Yes	No	No	No	No	No	No	No		Yes	hct,enalapril	25,5mg	No		2010-04-23	Still not Develove AKI		2	6	210	0.98		130	70
249	Hiwot Fana CRH	60	Female	Urban	widowed	Gov't employee			Active	Never smoke		No	2008-08-25	2008-08-25	Oral	No	Yes	No	No	No				No	No	Yes	No	No	No	No	No	No	No		Yes	hct,enalapril	25,5mg	No		2010-04-23	Still not Develove AKI		3	12	334	0.7
249	Hiwot Fana CRH	60	Female	Urban	widowed	Gov't employee			Active	Never smoke		No	2008-08-25	2008-08-25	Oral	No	Yes	No	No	No				No	No	Yes	No	No	No	No	No	No	No		Yes	hct,enalapril	25,5mg	No		2010-04-23	Still not Develove AKI		4	18	95	0.7
249	Hiwot Fana CRH	60	Female	Urban	widowed	Gov't employee			Active	Never smoke		No	2008-08-25	2008-08-25	Oral	No	Yes	No	No	No				No	No	Yes	No	No	No	No	No	No	No		Yes	hct,enalapril	25,5mg	No		2010-04-23	Still not Develove AKI		5	24	145	0.7
250	Hiwot Fana CRH	29	Female		married	Gov't employee			Active	Never smoke		No	2008-08-13	2008-08-13	Oral	No	Yes	No	No	No		1.55	75	No	No	Yes	No	No	No	No	No	Yes	No		No			No		2009-09-28	Discontinue FU		1	1	152	0.57
250	Hiwot Fana CRH	29	Female		married	Gov't employee			Active	Never smoke		No	2008-08-13	2008-08-13	Oral	No	Yes	No	No	No		1.55	75	No	No	Yes	No	No	No	No	No	Yes	No		No			No		2009-09-28	Discontinue FU		2	6	264
250	Hiwot Fana CRH	29	Female		married	Gov't employee			Active	Never smoke		No	2008-08-13	2008-08-13	Oral	No	Yes	No	No	No		1.55	75	No	No	Yes	No	No	No	No	No	Yes	No		No			No		2009-09-28	Discontinue FU		3	12	137
251	Hiwot Fana CRH	17	Female	Urban	married	Unemployed			Active	Never smoke		No	2005-05-28	2005-05-28	Injection	Yes	No	No	Yes	Yes	6	1.7	78	No	No	No	Yes	No	No	No	No	No	Yes	diclofenac 50mg,tramadole	No			Yes	cloxacilline,metronidazole	2010-02-23	Still not Develove AKI		1	1	532	0.5
251	Hiwot Fana CRH	17	Female	Urban	married	Unemployed			Active	Never smoke		No	2005-05-28	2005-05-28	Injection	Yes	No	No	Yes	Yes	6	1.7	78	No	No	No	Yes	No	No	No	No	No	Yes	diclofenac 50mg,tramadole	No			Yes	cloxacilline,metronidazole	2010-02-23	Still not Develove AKI		2	6	439	0.7
251	Hiwot Fana CRH	17	Female	Urban	married	Unemployed			Active	Never smoke		No	2005-05-28	2005-05-28	Injection	Yes	No	No	Yes	Yes	6	1.7	78	No	No	No	Yes	No	No	No	No	No	Yes	diclofenac 50mg,tramadole	No			Yes	cloxacilline,metronidazole	2010-02-23	Still not Develove AKI		3	12	277	0.9	2
251	Hiwot Fana CRH	17	Female	Urban	married	Unemployed			Active	Never smoke		No	2005-05-28	2005-05-28	Injection	Yes	No	No	Yes	Yes	6	1.7	78	No	No	No	Yes	No	No	No	No	No	Yes	diclofenac 50mg,tramadole	No			Yes	cloxacilline,metronidazole	2010-02-23	Still not Develove AKI		4	18	361	0.7
251	Hiwot Fana CRH	17	Female	Urban	married	Unemployed			Active	Never smoke		No	2005-05-28	2005-05-28	Injection	Yes	No	No	Yes	Yes	6	1.7	78	No	No	No	Yes	No	No	No	No	No	Yes	diclofenac 50mg,tramadole	No			Yes	cloxacilline,metronidazole	2010-02-23	Still not Develove AKI		5	24	450
251	Hiwot Fana CRH	17	Female	Urban	married	Unemployed			Active	Never smoke		No	2005-05-28	2005-05-28	Injection	Yes	No	No	Yes	Yes	6	1.7	78	No	No	No	Yes	No	No	No	No	No	Yes	diclofenac 50mg,tramadole	No			Yes	cloxacilline,metronidazole	2010-02-23	Still not Develove AKI		6	30	257	0.7
251	Hiwot Fana CRH	17	Female	Urban	married	Unemployed			Active	Never smoke		No	2005-05-28	2005-05-28	Injection	Yes	No	No	Yes	Yes	6	1.7	78	No	No	No	Yes	No	No	No	No	No	Yes	diclofenac 50mg,tramadole	No			Yes	cloxacilline,metronidazole	2010-02-23	Still not Develove AKI		7	36	368
251	Hiwot Fana CRH	17	Female	Urban	married	Unemployed			Active	Never smoke		No	2005-05-28	2005-05-28	Injection	Yes	No	No	Yes	Yes	6	1.7	78	No	No	No	Yes	No	No	No	No	No	Yes	diclofenac 50mg,tramadole	No			Yes	cloxacilline,metronidazole	2010-02-23	Still not Develove AKI		8	42	272
251	Hiwot Fana CRH	17	Female	Urban	married	Unemployed			Active	Never smoke		No	2005-05-28	2005-05-28	Injection	Yes	No	No	Yes	Yes	6	1.7	78	No	No	No	Yes	No	No	No	No	No	Yes	diclofenac 50mg,tramadole	No			Yes	cloxacilline,metronidazole	2010-02-23	Still not Develove AKI		9	48	125	0.7
252	Hiwot Fana CRH	40	Female	Urban	married	Unemployed			Active	Never smoke		No	2005-05-10	2005-06-14	Oral	No	Yes	Yes	Yes	No				No	Yes	No	No	No	No	No	No	No	No		No			Yes	erytromicine 2g	2010-02-28	Develop AKI		1	1		1	1	130	65
252	Hiwot Fana CRH	40	Female	Urban	married	Unemployed			Active	Never smoke		No	2005-05-10	2005-06-14	Oral	No	Yes	Yes	Yes	No				No	Yes	No	No	No	No	No	No	No	No		No			Yes	erytromicine 2g	2010-02-28	Develop AKI		2	6	600	0.9	3
252	Hiwot Fana CRH	40	Female	Urban	married	Unemployed			Active	Never smoke		No	2005-05-10	2005-06-14	Oral	No	Yes	Yes	Yes	No				No	Yes	No	No	No	No	No	No	No	No		No			Yes	erytromicine 2g	2010-02-28	Develop AKI		3	12	572
252	Hiwot Fana CRH	40	Female	Urban	married	Unemployed			Active	Never smoke		No	2005-05-10	2005-06-14	Oral	No	Yes	Yes	Yes	No				No	Yes	No	No	No	No	No	No	No	No		No			Yes	erytromicine 2g	2010-02-28	Develop AKI		4	18	230	0.7
252	Hiwot Fana CRH	40	Female	Urban	married	Unemployed			Active	Never smoke		No	2005-05-10	2005-06-14	Oral	No	Yes	Yes	Yes	No				No	Yes	No	No	No	No	No	No	No	No		No			Yes	erytromicine 2g	2010-02-28	Develop AKI		5	24	412	1.2
252	Hiwot Fana CRH	40	Female	Urban	married	Unemployed			Active	Never smoke		No	2005-05-10	2005-06-14	Oral	No	Yes	Yes	Yes	No				No	Yes	No	No	No	No	No	No	No	No		No			Yes	erytromicine 2g	2010-02-28	Develop AKI		6	30	284	0.6		100	70
252	Hiwot Fana CRH	40	Female	Urban	married	Unemployed			Active	Never smoke		No	2005-05-10	2005-06-14	Oral	No	Yes	Yes	Yes	No				No	Yes	No	No	No	No	No	No	No	No		No			Yes	erytromicine 2g	2010-02-28	Develop AKI		7	36	377	0.7	1	100	80
252	Hiwot Fana CRH	40	Female	Urban	married	Unemployed			Active	Never smoke		No	2005-05-10	2005-06-14	Oral	No	Yes	Yes	Yes	No				No	Yes	No	No	No	No	No	No	No	No		No			Yes	erytromicine 2g	2010-02-28	Develop AKI		8	42	256		1
252	Hiwot Fana CRH	40	Female	Urban	married	Unemployed			Active	Never smoke		No	2005-05-10	2005-06-14	Oral	No	Yes	Yes	Yes	No				No	Yes	No	No	No	No	No	No	No	No		No			Yes	erytromicine 2g	2010-02-28	Develop AKI		9	48	423	1.6
252	Hiwot Fana CRH	40	Female	Urban	married	Unemployed			Active	Never smoke		No	2005-05-10	2005-06-14	Oral	No	Yes	Yes	Yes	No				No	Yes	No	No	No	No	No	No	No	No		No			Yes	erytromicine 2g	2010-02-28	Develop AKI		10	54	423	0.3
253	Hiwot Fana CRH	17	Female	Semi_urban	married	Unemployed			Active	Never smoke		No	2007-09-25	2007-09-25	Injection	Yes	No	No	No	Yes	1	1.69	59	No	No	No	No	No	No	No	No	Yes	No		No			Yes	cloxacilline	2009-12-12	Discontinue FU		1	1	514	0.7		110	70
253	Hiwot Fana CRH	17	Female	Semi_urban	married	Unemployed			Active	Never smoke		No	2007-09-25	2007-09-25	Injection	Yes	No	No	No	Yes	1	1.69	59	No	No	No	No	No	No	No	No	Yes	No		No			Yes	cloxacilline	2009-12-12	Discontinue FU		2	6	157	0.5		106	73
253	Hiwot Fana CRH	17	Female	Semi_urban	married	Unemployed			Active	Never smoke		No	2007-09-25	2007-09-25	Injection	Yes	No	No	No	Yes	1	1.69	59	No	No	No	No	No	No	No	No	Yes	No		No			Yes	cloxacilline	2009-12-12	Discontinue FU		3	12	99	0.7
253	Hiwot Fana CRH	17	Female	Semi_urban	married	Unemployed			Active	Never smoke		No	2007-09-25	2007-09-25	Injection	Yes	No	No	No	Yes	1	1.69	59	No	No	No	No	No	No	No	No	Yes	No		No			Yes	cloxacilline	2009-12-12	Discontinue FU		4	18	190			110	75
253	Hiwot Fana CRH	17	Female	Semi_urban	married	Unemployed			Active	Never smoke		No	2007-09-25	2007-09-25	Injection	Yes	No	No	No	Yes	1	1.69	59	No	No	No	No	No	No	No	No	Yes	No		No			Yes	cloxacilline	2009-12-12	Discontinue FU		5	24	378	0.5
253	Hiwot Fana CRH	17	Female	Semi_urban	married	Unemployed			Active	Never smoke		No	2007-09-25	2007-09-25	Injection	Yes	No	No	No	Yes	1	1.69	59	No	No	No	No	No	No	No	No	Yes	No		No			Yes	cloxacilline	2009-12-12	Discontinue FU		6	30	572	0.9
254	Hiwot Fana CRH	40	Male	Semi_urban	married	Gov't employee			Active	Used to smke	10	No	2005-07-24	2005-07-26	Injection	Yes	No	No	No	No				No	No	No	No	No	No	No	No	Yes	Yes	diclofenac 50mgASA	No			Yes	cloxacilline,metronidazole	2006-03-19	Died	trauma	1	1	570	1.2	4	125	60
254	Hiwot Fana CRH	40	Male	Semi_urban	married	Gov't employee			Active	Used to smke	11	No	2005-07-24	2005-07-26	Injection	Yes	No	No	No	No				No	No	No	No	No	No	No	No	Yes	Yes	diclofenac 50mgASA	No			Yes	cloxacilline,metronidazole	2006-03-19	Died	trauma	2	6	513			160	70
255	Hiwot Fana CRH	60	Male	Rural	married	Gov't employee			Active	Never smoke		No	2005-05-30	2005-05-30	Oral	No	Yes	Yes	Yes	No		1.72	58	No	No	No	No	No	No	No	No	No	No		No			No		2009-07-01	Discontinue FU		1	1	136	0.5
255	Hiwot Fana CRH	60	Male	Rural	married	Gov't employee			Active	Never smoke		No	2005-05-30	2005-05-30	Oral	No	Yes	Yes	Yes	No		1.72	58	No	No	No	No	No	No	No	No	No	No		No			No		2009-07-01	Discontinue FU		2	6	203	0.5
255	Hiwot Fana CRH	60	Male	Rural	married	Gov't employee			Active	Never smoke		No	2005-05-30	2005-05-30	Oral	No	Yes	Yes	Yes	No		1.72	58	No	No	No	No	No	No	No	No	No	No		No			No		2009-07-01	Discontinue FU		3	12	77	0.5
255	Hiwot Fana CRH	60	Male	Rural	married	Gov't employee			Active	Never smoke		No	2005-05-30	2005-05-30	Oral	No	Yes	Yes	Yes	No		1.72	58	No	No	No	No	No	No	No	No	No	No		No			No		2009-07-01	Discontinue FU		4	18	147	0.45
255	Hiwot Fana CRH	60	Male	Rural	married	Gov't employee			Active	Never smoke		No	2005-05-30	2005-05-30	Oral	No	Yes	Yes	Yes	No		1.72	58	No	No	No	No	No	No	No	No	No	No		No			No		2009-07-01	Discontinue FU		5	24	118	0.46
255	Hiwot Fana CRH	60	Male	Rural	married	Gov't employee			Active	Never smoke		No	2005-05-30	2005-05-30	Oral	No	Yes	Yes	Yes	No		1.72	58	No	No	No	No	No	No	No	No	No	No		No			No		2009-07-01	Discontinue FU		6	30	52	0.5
256	Hiwot Fana CRH	55	Female	Urban	married	Gov't employee	higher institution		Active	Never smoke		No	2005-11-01	2005-11-01	Oral	No	Yes	No	No	No				No	No	No	No	No	No	No	No	No	No		No			No		2009-03-14	Discontinue FU		1	1	303	0.7	2	110	70
256	Hiwot Fana CRH	55	Female	Urban	married	Gov't employee	higher institution		Active	Never smoke		No	2005-11-01	2005-11-01	Oral	No	Yes	No	No	No				No	No	No	No	No	No	No	No	No	No		No			No		2009-03-14	Discontinue FU		2	6	204	0.7	1	120	80
256	Hiwot Fana CRH	55	Female	Urban	married	Gov't employee	higher institution		Active	Never smoke		No	2005-11-01	2005-11-01	Oral	No	Yes	No	No	No				No	No	No	No	No	No	No	No	No	No		No			No		2009-03-14	Discontinue FU		3	12	321	1	1	120	70
256	Hiwot Fana CRH	55	Female	Urban	married	Gov't employee	higher institution		Active	Never smoke		No	2005-11-01	2005-11-01	Oral	No	Yes	No	No	No				No	No	No	No	No	No	No	No	No	No		No			No		2009-03-14	Discontinue FU		4	18	250	0.9	1
256	Hiwot Fana CRH	55	Female	Urban	married	Gov't employee	higher institution		Active	Never smoke		No	2005-11-01	2005-11-01	Oral	No	Yes	No	No	No				No	No	No	No	No	No	No	No	No	No		No			No		2009-03-14	Discontinue FU		5	24	337
256	Hiwot Fana CRH	55	Female	Urban	married	Gov't employee	higher institution		Active	Never smoke		No	2005-11-01	2005-11-01	Oral	No	Yes	No	No	No				No	No	No	No	No	No	No	No	No	No		No			No		2009-03-14	Discontinue FU		6	30	296	0.7	1
256	Hiwot Fana CRH	55	Female	Urban	married	Gov't employee	higher institution		Active	Never smoke		No	2005-11-01	2005-11-01	Oral	No	Yes	No	No	No				No	No	No	No	No	No	No	No	No	No		No			No		2009-03-14	Discontinue FU		7	36	297	0.9		110	70
256	Hiwot Fana CRH	55	Female	Urban	married	Gov't employee	higher institution		Active	Never smoke		No	2005-11-01	2005-11-01	Oral	No	Yes	No	No	No				No	No	No	No	No	No	No	No	No	No		No			No		2009-03-14	Discontinue FU		8	42	283	0.5	1
257	Hiwot Fana CRH	45	Male	Urban	married	Gov't employee			Active	Never smoke		No	2005-06-18	2005-06-18	Oral	No	Yes	Yes	No	No		1.69	60	No	No	No	No	No	No	Yes	No	No	No		No			Yes	amoxicilline 1gm	2010-03-25	Still not Develove AKI		1	1	181	1		110	70
257	Hiwot Fana CRH	45	Male	Urban	married	Gov't employee			Active	Never smoke		No	2005-06-18	2005-06-18	Oral	No	Yes	Yes	No	No		1.69	60	No	No	No	No	No	No	Yes	No	No	No		No			Yes	amoxicilline 1gm	2010-03-25	Still not Develove AKI		2	6	189	1
257	Hiwot Fana CRH	45	Male	Urban	married	Gov't employee			Active	Never smoke		No	2005-06-18	2005-06-18	Oral	No	Yes	Yes	No	No		1.69	60	No	No	No	No	No	No	Yes	No	No	No		No			Yes	amoxicilline 1gm	2010-03-25	Still not Develove AKI		3	12	234	0.9
257	Hiwot Fana CRH	45	Male	Urban	married	Gov't employee			Active	Never smoke		No	2005-06-18	2005-06-18	Oral	No	Yes	Yes	No	No		1.69	60	No	No	No	No	No	No	Yes	No	No	No		No			Yes	amoxicilline 1gm	2010-03-25	Still not Develove AKI		4	18	243	1
257	Hiwot Fana CRH	45	Male	Urban	married	Gov't employee			Active	Never smoke		No	2005-06-18	2005-06-18	Oral	No	Yes	Yes	No	No		1.69	60	No	No	No	No	No	No	Yes	No	No	No		No			Yes	amoxicilline 1gm	2010-03-25	Still not Develove AKI		5	24	164	0.7
257	Hiwot Fana CRH	45	Male	Urban	married	Gov't employee			Active	Never smoke		No	2005-06-18	2005-06-18	Oral	No	Yes	Yes	No	No		1.69	60	No	No	No	No	No	No	Yes	No	No	No		No			Yes	amoxicilline 1gm	2010-03-25	Still not Develove AKI		6	30	136	1		130	80
257	Hiwot Fana CRH	45	Male	Urban	married	Gov't employee			Active	Never smoke		No	2005-06-18	2005-06-18	Oral	No	Yes	Yes	No	No		1.69	60	No	No	No	No	No	No	Yes	No	No	No		No			Yes	amoxicilline 1gm	2010-03-25	Still not Develove AKI		7	36	143	1.4
257	Hiwot Fana CRH	45	Male	Urban	married	Gov't employee			Active	Never smoke		No	2005-06-18	2005-06-18	Oral	No	Yes	Yes	No	No		1.69	60	No	No	No	No	No	No	Yes	No	No	No		No			Yes	amoxicilline 1gm	2010-03-25	Still not Develove AKI		8	42	194	0.75
257	Hiwot Fana CRH	45	Male	Urban	married	Gov't employee			Active	Never smoke		No	2005-06-18	2005-06-18	Oral	No	Yes	Yes	No	No		1.69	60	No	No	No	No	No	No	Yes	No	No	No		No			Yes	amoxicilline 1gm	2010-03-25	Still not Develove AKI		9	48	188	0.9
257	Hiwot Fana CRH	45	Male	Urban	married	Gov't employee			Active	Never smoke		No	2005-06-18	2005-06-18	Oral	No	Yes	Yes	No	No		1.69	60	No	No	No	No	No	No	Yes	No	No	No		No			Yes	amoxicilline 1gm	2010-03-25	Still not Develove AKI		10	54	182	0.9
258	Hiwot Fana CRH	50	Female	Semi_urban	married	Private work			Inactive	Never smoke		No	2005-07-18	2005-07-18	Oral	No	Yes	No	No	No				No	No	No	No	No	No	Yes	No	No	Yes	neurobine	No			No		2009-05-09	Discontinue FU		1	1	99	0.7	3	110	70
258	Hiwot Fana CRH	50	Female	Semi_urban	married	Private work			Inactive	Never smoke		No	2005-07-18	2005-07-18	Oral	No	Yes	No	No	No				No	No	No	No	No	No	No	No	No	Yes	neurobine	No			No		2009-05-09	Discontinue FU		2	6	89	0.9	3	110	70
258	Hiwot Fana CRH	50	Female	Semi_urban	married	Private work			Inactive	Never smoke		No	2005-07-18	2005-07-18	Oral	No	Yes	No	No	No				No	No	No	No	No	No	No	No	No	Yes	neurobine	No			No		2009-05-09	Discontinue FU		3	12	86	0.7	3
258	Hiwot Fana CRH	50	Female	Semi_urban	married	Private work			Inactive	Never smoke		No	2005-07-18	2005-07-18	Oral	No	Yes	No	No	No				No	No	No	No	No	No	No	No	No	Yes	neurobine	No			No		2009-05-09	Discontinue FU		4	18	84	0.7	3
258	Hiwot Fana CRH	50	Female	Semi_urban	married	Private work			Inactive	Never smoke		No	2005-07-18	2005-07-18	Oral	No	Yes	No	No	No				No	No	No	No	No	No	No	No	No	Yes	neurobine	No			No		2009-05-09	Discontinue FU		5	24	76	0.9	3
258	Hiwot Fana CRH	50	Female	Semi_urban	married	Private work			Inactive	Never smoke		No	2005-07-18	2005-07-18	Oral	No	Yes	No	No	No				No	No	No	No	No	No	No	No	No	Yes	neurobine	No			No		2009-05-09	Discontinue FU		6	30	98	0.9	3
258	Hiwot Fana CRH	50	Female	Semi_urban	married	Private work			Inactive	Never smoke		No	2005-07-18	2005-07-18	Oral	No	Yes	No	No	No				No	No	No	No	No	No	No	No	No	Yes	neurobine	No			No		2009-05-09	Discontinue FU		7	36	68	0.9
258	Hiwot Fana CRH	50	Female	Semi_urban	married	Private work			Inactive	Never smoke		No	2005-07-18	2005-07-18	Oral	No	Yes	No	No	No				No	No	No	No	No	No	No	No	No	Yes	neurobine	No			No		2009-05-09	Discontinue FU		8	42	70	0.9
259	Hiwot Fana CRH	60	Male	Urban	married	Retired			Inactive	Currently smoking	20	Yes	2005-06-29	2006-04-18	Oral	No	Yes	Yes	No	Yes	3	1.7	86	No	No	No	No	No	No	No	No	No	No		No			No		2007-06-18	Discontinue FU		1	1	514	1.2
259	Hiwot Fana CRH	60	Male	Urban	married	Retired			Inactive	Currently smoking	20	Yes	2005-06-29	2006-04-18	Oral	No	Yes	Yes	No	Yes	3	1.7	86	No	No	No	No	No	No	No	No	No	No		No			No		2007-06-18	Discontinue FU		2	6	381
259	Hiwot Fana CRH	60	Male	Urban	married	Retired			Inactive	Currently smoking	20	Yes	2005-06-29	2006-04-18	Oral	No	Yes	Yes	No	Yes	3	1.7	86	No	No	No	No	No	No	No	No	No	No		No			No		2007-06-18	Discontinue FU		3	12	514	3.4		120	80
259	Hiwot Fana CRH	60	Male	Urban	married	Retired			Inactive	Currently smoking	20	Yes	2005-06-29	2006-04-18	Oral	No	Yes	Yes	No	Yes	3	1.7	86	No	No	No	No	No	No	No	No	No	No		No			No		2007-06-18	Discontinue FU		4	18	418
260	Hiwot Fana CRH	45	Male	Urban	married					Never smoke		No	2005-07-07	2005-07-07	Oral	No	Yes	No	No	Yes	1	1.7	60	No	No	No	Yes	No	No	No	No	No	No		No			No		2009-10-26	Develop AKI		1	1	600	0.7	2	117	63
260	Hiwot Fana CRH	45	Male	Urban	married					Never smoke		No	2005-07-07	2005-07-07	Oral	No	Yes	No	No	Yes	1	1.7	60	No	No	No	Yes	No	No	No	No	No	No		No			No		2009-10-26	Develop AKI		2	6	317	0.7		124	76
260	Hiwot Fana CRH	45	Male	Urban	married					Never smoke		No	2005-07-07	2005-07-07	Oral	No	Yes	No	No	Yes	1	1.7	60	No	No	No	Yes	No	No	No	No	No	No		No			No		2009-10-26	Develop AKI		3	12	368	0.8
260	Hiwot Fana CRH	45	Male	Urban	married					Never smoke		No	2005-07-07	2005-07-07	Oral	No	Yes	No	No	Yes	1	1.7	60	No	No	No	Yes	No	No	No	No	No	No		No			No		2009-10-26	Develop AKI		4	18	600	0.9
260	Hiwot Fana CRH	45	Male	Urban	married					Never smoke		No	2005-07-07	2005-07-07	Oral	No	Yes	No	No	Yes	1	1.7	60	No	No	No	Yes	No	No	No	No	No	No		No			No		2009-10-26	Develop AKI		5	24	260	1
260	Hiwot Fana CRH	45	Male	Urban	married					Never smoke		No	2005-07-07	2005-07-07	Oral	No	Yes	No	No	Yes	1	1.7	60	No	No	No	Yes	No	No	No	No	No	No		No			No		2009-10-26	Develop AKI		6	30	246	1.2		140	70
260	Hiwot Fana CRH	45	Male	Urban	married					Never smoke		No	2005-07-07	2005-07-07	Oral	No	Yes	No	No	Yes	1	1.7	60	No	No	No	Yes	No	No	No	No	No	No		No			No		2009-10-26	Develop AKI		7	36	388	1
260	Hiwot Fana CRH	45	Male	Urban	married					Never smoke		No	2005-07-07	2005-07-07	Oral	No	Yes	No	No	Yes	1	1.7	60	No	No	No	Yes	No	No	No	No	No	No		No			No		2009-10-26	Develop AKI		8	42	309	1
260	Hiwot Fana CRH	45	Male	Urban	married					Never smoke		No	2005-07-07	2005-07-07	Oral	No	Yes	No	No	Yes	1	1.7	60	No	No	No	Yes	No	No	No	No	No	No		No			No		2009-10-26	Develop AKI		9	48	359	1.9	6.5
261	Hiwot Fana CRH	60	Male	Urban	married	Gov't employee			Inactive	Never smoke		No	2005-06-05	2006-06-05	Oral	No	Yes	No	No	No		1.67	67	No	No	Yes	Yes	Yes	Yes	No	No	No	Yes	ASA	Yes	atenolol,enalapril	25,5mg	No		2010-04-23	Develop AKI		1	1	400	0.9		157	87
261	Hiwot Fana CRH	60	Male	Urban	married	Gov't employee			Inactive	Never smoke		No	2005-06-05	2006-06-05	Oral	No	Yes	No	No	No		1.67	67	No	No	Yes	Yes	Yes	Yes	No	No	No	Yes	ASA	Yes	atenolol,enalapril	25,5mg	No		2010-04-23	Develop AKI		2	6	190	1.2		140	90
261	Hiwot Fana CRH	60	Male	Urban	married	Gov't employee			Inactive	Never smoke		No	2005-06-05	2006-06-05	Oral	No	Yes	No	No	No		1.67	67	No	No	Yes	Yes	Yes	Yes	No	No	No	Yes	ASA	Yes	atenolol,enalapril	25,5mg	No		2010-04-23	Develop AKI		3	12	270	1
261	Hiwot Fana CRH	60	Male	Urban	married	Gov't employee			Inactive	Never smoke		No	2005-06-05	2006-06-05	Oral	No	Yes	No	No	No		1.67	67	No	No	Yes	Yes	Yes	Yes	No	No	No	Yes	ASA	Yes	atenolol,enalapril	25,5mg	No		2010-04-23	Develop AKI		4	18	291	0.9
261	Hiwot Fana CRH	60	Male	Urban	married	Gov't employee			Inactive	Never smoke		No	2005-06-05	2006-06-05	Oral	No	Yes	No	No	No		1.67	67	No	No	Yes	Yes	Yes	Yes	No	No	No	Yes	ASA	Yes	atenolol,enalapril	25,5mg	No		2010-04-23	Develop AKI		5	24	175	1.2	7	130	85
261	Hiwot Fana CRH	60	Male	Urban	married	Gov't employee			Inactive	Never smoke		No	2005-06-05	2006-06-05	Oral	No	Yes	No	No	No		1.67	67	No	No	Yes	Yes	Yes	Yes	No	No	No	Yes	ASA	Yes	atenolol,enalapril	25,5mg	No		2010-04-23	Develop AKI		6	30	167	0.9	7.5
261	Hiwot Fana CRH	60	Male	Urban	married	Gov't employee			Inactive	Never smoke		No	2005-06-05	2006-06-05	Oral	No	Yes	No	No	No		1.67	67	No	No	Yes	Yes	Yes	Yes	No	No	No	Yes	ASA	Yes	atenolol,enalapril	25,5mg	No		2010-04-23	Develop AKI		7	36	120	1.4
261	Hiwot Fana CRH	60	Male	Urban	married	Gov't employee			Inactive	Never smoke		No	2005-06-05	2006-06-05	Oral	No	Yes	No	No	No		1.67	67	No	No	Yes	Yes	Yes	Yes	No	No	No	Yes	ASA	Yes	atenolol,enalapril	25,5mg	No		2010-04-23	Develop AKI		8	42		1.2
261	Hiwot Fana CRH	60	Male	Urban	married	Gov't employee			Inactive	Never smoke		No	2005-06-05	2006-06-05	Oral	No	Yes	No	No	No		1.67	67	No	No	Yes	Yes	Yes	Yes	No	No	No	Yes	ASA	Yes	atenolol,enalapril	25,5mg	No		2010-04-23	Develop AKI		9	54		1.2
261	Hiwot Fana CRH	60	Male	Urban	married	Gov't employee			Inactive	Never smoke		No	2005-06-05	2006-06-05	Oral	No	Yes	No	No	No		1.67	67	No	No	Yes	Yes	Yes	Yes	No	No	No	Yes	ASA	Yes	atenolol,enalapril	25,5mg	No		2010-04-23	Develop AKI		10	60		1.96	7.1	140	100
262	Hiwot Fana CRH	40	Male	Urban	married				Active	Never smoke		No	2005-08-18	2006-04-17	Injection	Yes	No	No	No	Yes	1		69	No	No	No	No	No	No	No	No	No	No		No			No		2010-04-20	Still not Develove AKI		1	1	216	8		110	70
262	Hiwot Fana CRH	40	Male	Urban	married				Active	Never smoke		No	2005-08-18	2006-04-17	Injection	Yes	No	No	No	Yes	1		69	No	No	No	No	No	No	No	No	No	No		No			No		2010-04-20	Still not Develove AKI		2	6	76	0.9		110	70
262	Hiwot Fana CRH	40	Male	Urban	married				Active	Never smoke		No	2005-08-18	2006-04-17	Injection	Yes	No	No	No	Yes	1		69	No	No	No	No	No	No	No	No	No	No		No			No		2010-04-20	Still not Develove AKI		3	12	120	0.9		110	70
262	Hiwot Fana CRH	40	Male	Urban	married				Active	Never smoke		No	2005-08-18	2006-04-17	Injection	Yes	No	No	No	Yes	1		69	No	No	No	No	No	No	No	No	No	No		No			No		2010-04-20	Still not Develove AKI		4	18	50	0.9		110	70
262	Hiwot Fana CRH	40	Male	Urban	married				Active	Never smoke		No	2005-08-18	2006-04-17	Injection	Yes	No	No	No	Yes	1		69	No	No	No	No	No	No	No	No	No	No		No			No		2010-04-20	Still not Develove AKI		5	24	133	0.7		120	65
262	Hiwot Fana CRH	40	Male	Urban	married				Active	Never smoke		No	2005-08-18	2006-04-17	Injection	Yes	No	No	No	Yes	1		69	No	No	No	No	No	No	No	No	No	No		No			No		2010-04-20	Still not Develove AKI		6	30	169	0.9		103	65
262	Hiwot Fana CRH	40	Male	Urban	married				Active	Never smoke		No	2005-08-18	2006-04-17	Injection	Yes	No	No	No	Yes	1		69	No	No	No	No	No	No	No	No	No	No		No			No		2010-04-20	Still not Develove AKI		7	36	154	0.9		130	70
262	Hiwot Fana CRH	40	Male	Urban	married				Active	Never smoke		No	2005-08-18	2006-04-17	Injection	Yes	No	No	No	Yes	1		69	No	No	No	No	No	No	No	No	No	No		No			No		2010-04-20	Still not Develove AKI		8	42	180	1
262	Hiwot Fana CRH	40	Male	Urban	married				Active	Never smoke		No	2005-08-18	2006-04-17	Injection	Yes	No	No	No	Yes	1		69	No	No	No	No	No	No	No	No	No	No		No			No		2010-04-20	Still not Develove AKI		9	48	180	0.9		105	76
262	Hiwot Fana CRH	40	Male	Urban	married				Active	Never smoke		No	2005-08-18	2006-04-17	Injection	Yes	No	No	No	Yes	1		69	No	No	No	No	No	No	No	No	No	No		No			No		2010-04-20	Still not Develove AKI		10	54	119	1
263	Hiwot Fana CRH	60	Female	Urban	widowed				Inactive	Never smoke		No	2006-03-25	2006-03-25	Oral	No	Yes	No	No	No		1.62	60	No	No	Yes	Yes	Yes	No	No	No	Yes	Yes	diclofenac 50mg	Yes	hct	25mg	Yes	amoxicilline 1gm	2010-03-29	Develop AKI		1	1	312	0.5		140	90
263	Hiwot Fana CRH	60	Female	Urban	widowed				Inactive	Never smoke		No	2006-03-25	2006-03-25	Oral	No	Yes	No	No	No		1.62	60	No	No	Yes	Yes	Yes	No	No	No	Yes	Yes	diclofenac 50mg	Yes	hct	25mg	Yes	amoxicilline 1gm	2010-03-29	Develop AKI		2	6	72	0.8		120	70
263	Hiwot Fana CRH	60	Female	Urban	widowed				Inactive	Never smoke		No	2006-03-25	2006-03-25	Oral	No	Yes	No	No	No		1.62	60	No	No	Yes	Yes	Yes	No	No	No	Yes	Yes	diclofenac 50mg	Yes	hct	25mg	Yes	amoxicilline 1gm	2010-03-29	Develop AKI		3	12	93	0.8		130	70
263	Hiwot Fana CRH	60	Female	Urban	widowed				Inactive	Never smoke		No	2006-03-25	2006-03-25	Oral	No	Yes	No	No	No		1.62	60	No	No	Yes	Yes	Yes	No	No	No	Yes	Yes	diclofenac 50mg	Yes	hct	25mg	Yes	amoxicilline 1gm	2010-03-29	Develop AKI		4	18	84	0.7
263	Hiwot Fana CRH	60	Female	Urban	widowed				Inactive	Never smoke		No	2006-03-25	2006-03-25	Oral	No	Yes	No	No	No		1.62	60	No	No	Yes	Yes	Yes	No	No	No	Yes	Yes	diclofenac 50mg	Yes	hct	25mg	Yes	amoxicilline 1gm	2010-03-29	Develop AKI		5	24	104	0.9		160	90
263	Hiwot Fana CRH	60	Female	Urban	widowed				Inactive	Never smoke		No	2006-03-25	2006-03-25	Oral	No	Yes	No	No	No		1.62	60	No	No	Yes	Yes	Yes	No	No	No	Yes	Yes	diclofenac 50mg	Yes	hct	25mg	Yes	amoxicilline 1gm	2010-03-29	Develop AKI		6	30	90	0.8
263	Hiwot Fana CRH	60	Female	Urban	widowed				Inactive	Never smoke		No	2006-03-25	2006-03-25	Oral	No	Yes	No	No	No		1.62	60	No	No	Yes	Yes	Yes	No	No	No	Yes	Yes	diclofenac 50mg	Yes	hct	25mg	Yes	amoxicilline 1gm	2010-03-29	Develop AKI		7	36	80	0.69
263	Hiwot Fana CRH	60	Female	Urban	widowed				Inactive	Never smoke		No	2006-03-25	2006-03-25	Oral	No	Yes	No	No	No		1.62	60	No	No	Yes	Yes	Yes	No	No	No	Yes	Yes	diclofenac 50mg	Yes	hct	25mg	Yes	amoxicilline 1gm	2010-03-29	Develop AKI		8	42	96	0.7
263	Hiwot Fana CRH	60	Female	Urban	widowed				Inactive	Never smoke		No	2006-03-25	2006-03-25	Oral	No	Yes	No	No	No		1.62	60	No	No	Yes	Yes	Yes	No	No	No	Yes	Yes	diclofenac 50mg	Yes	hct	25mg	Yes	amoxicilline 1gm	2010-03-29	Develop AKI		9	48	104	0.7		110	70
263	Hiwot Fana CRH	60	Female	Urban	widowed				Inactive	Never smoke		No	2006-03-25	2006-03-25	Oral	No	Yes	No	No	No		1.62	60	No	No	Yes	Yes	Yes	No	No	No	Yes	Yes	diclofenac 50mg	Yes	hct	25mg	Yes	amoxicilline 1gm	2010-03-29	Develop AKI		10	54	92	1.4		160	90
264	Hiwot Fana CRH	15	Male	Semi_urban	single	Unemployed			Active	Never smoke		No	2005-07-30	2005-07-30	Injection	Yes	No	No	Yes	Yes	2	1.52	48.3	No	No	No	No	No	No	No	No	No	No		No			Yes	amoxicilline 1gm	2010-04-20	Still not Develove AKI		1	1	376	1.3	2	100	60
264	Hiwot Fana CRH	15	Male	Semi_urban	single	Unemployed			Active	Never smoke		No	2005-07-30	2005-07-30	Injection	Yes	No	No	Yes	Yes	2	1.52	48.3	No	No	No	No	No	No	No	No	No	No		No			Yes	amoxicilline 1gm	2010-04-20	Still not Develove AKI		2	6	297	1	2	90	60
264	Hiwot Fana CRH	15	Male	Semi_urban	single	Unemployed			Active	Never smoke		No	2005-07-30	2005-07-30	Injection	Yes	No	No	Yes	Yes	2	1.52	48.3	No	No	No	No	No	No	No	No	No	No		No			Yes	amoxicilline 1gm	2010-04-20	Still not Develove AKI		3	12	382	1.2	3	100	70
264	Hiwot Fana CRH	15	Male	Semi_urban	single	Unemployed			Active	Never smoke		No	2005-07-30	2005-07-30	Injection	Yes	No	No	Yes	Yes	2	1.52	48.3	No	No	No	No	No	No	No	No	No	No		No			Yes	amoxicilline 1gm	2010-04-20	Still not Develove AKI		4	18	433	1		100	70
264	Hiwot Fana CRH	15	Male	Semi_urban	single	Unemployed			Active	Never smoke		No	2005-07-30	2005-07-30	Injection	Yes	No	No	Yes	Yes	2	1.52	48.3	No	No	No	No	No	No	No	No	No	No		No			Yes	amoxicilline 1gm	2010-04-20	Still not Develove AKI		5	24	176	1.2		95	70
264	Hiwot Fana CRH	15	Male	Semi_urban	single	Unemployed			Active	Never smoke		No	2005-07-30	2005-07-30	Injection	Yes	No	No	Yes	Yes	2	1.52	48.3	No	No	No	No	No	No	No	No	No	No		No			Yes	amoxicilline 1gm	2010-04-20	Still not Develove AKI		6	30	268	0.9		120	80
264	Hiwot Fana CRH	15	Male	Semi_urban	single	Unemployed			Active	Never smoke		No	2005-07-30	2005-07-30	Injection	Yes	No	No	Yes	Yes	2	1.52	48.3	No	No	No	No	No	No	No	No	No	No		No			Yes	amoxicilline 1gm	2010-04-20	Still not Develove AKI		7	36	455	1.3		100	70
264	Hiwot Fana CRH	15	Male	Semi_urban	single	Unemployed			Active	Never smoke		No	2005-07-30	2005-07-30	Injection	Yes	No	No	Yes	Yes	2	1.52	48.3	No	No	No	No	No	No	No	No	No	No		No			Yes	amoxicilline 1gm	2010-04-20	Still not Develove AKI		8	42	401	1.4		100	65
264	Hiwot Fana CRH	15	Male	Semi_urban	single	Unemployed			Active	Never smoke		No	2005-07-30	2005-07-30	Injection	Yes	No	No	Yes	Yes	2	1.52	48.3	No	No	No	No	No	No	No	No	No	No		No			Yes	amoxicilline 1gm	2010-04-20	Still not Develove AKI		9	48	284	1.2		100	70
264	Hiwot Fana CRH	15	Male	Semi_urban	single	Unemployed			Active	Never smoke		No	2005-07-30	2005-07-30	Injection	Yes	No	No	Yes	Yes	2	1.52	48.3	No	No	No	No	No	No	No	No	No	No		No			Yes	amoxicilline 1gm	2010-04-20	Still not Develove AKI		10	54	189	1.3		110	80
265	Hiwot Fana CRH	55	Male	Urban	married	Gov't employee			Inactive	Never smoke		No	2005-07-16	2005-07-16	Oral	No	Yes	No	Yes	No				No	No	Yes	No	No	No	No	No	No	No		Yes	enalapril	5mg	No		2010-03-30	Still not Develove AKI		1	1	200	1.1		131	78
265	Hiwot Fana CRH	55	Male	Urban	married	Gov't employee			Inactive	Never smoke		No	2005-07-16	2005-07-16	Oral	No	Yes	No	Yes	No				No	No	Yes	No	No	No	No	No	No	No		Yes	enalapril	5mg	No		2010-03-30	Still not Develove AKI		2	6	166	1
265	Hiwot Fana CRH	55	Male	Urban	married	Gov't employee			Inactive	Never smoke		No	2005-07-16	2005-07-16	Oral	No	Yes	No	Yes	No				No	No	Yes	No	No	No	No	No	No	No		Yes	enalapril	5mg	No		2010-03-30	Still not Develove AKI		3	12	216	1.1
265	Hiwot Fana CRH	55	Male	Urban	married	Gov't employee			Inactive	Never smoke		No	2005-07-16	2005-07-16	Oral	No	Yes	No	Yes	No				No	No	Yes	No	No	No	No	No	No	No		Yes	enalapril	5mg	No		2010-03-30	Still not Develove AKI		4	18	148	0.93
265	Hiwot Fana CRH	55	Male	Urban	married	Gov't employee			Inactive	Never smoke		No	2005-07-16	2005-07-16	Oral	No	Yes	No	Yes	No				No	No	Yes	No	No	No	No	No	No	No		Yes	enalapril	5mg	No		2010-03-30	Still not Develove AKI		5	24	144	0.9		140	80
265	Hiwot Fana CRH	55	Male	Urban	married	Gov't employee			Inactive	Never smoke		No	2005-07-16	2005-07-16	Oral	No	Yes	No	Yes	No				No	No	Yes	No	No	No	No	No	No	No		Yes	enalapril	5mg	No		2010-03-30	Still not Develove AKI		6	30	174	1
265	Hiwot Fana CRH	55	Male	Urban	married	Gov't employee			Inactive	Never smoke		No	2005-07-16	2005-07-16	Oral	No	Yes	No	Yes	No				No	No	Yes	No	No	No	No	No	No	No		Yes	enalapril	5mg	No		2010-03-30	Still not Develove AKI		7	36	188	1.1		120	71
265	Hiwot Fana CRH	55	Male	Urban	married	Gov't employee			Inactive	Never smoke		No	2005-07-16	2005-07-16	Oral	No	Yes	No	Yes	No				No	No	Yes	No	No	No	No	No	No	No		Yes	enalapril	5mg	No		2010-03-30	Still not Develove AKI		8	42		1		119	75
265	Hiwot Fana CRH	55	Male	Urban	married	Gov't employee			Inactive	Never smoke		No	2005-07-16	2005-07-16	Oral	No	Yes	No	Yes	No				No	No	Yes	No	No	No	No	No	No	No		Yes	enalapril	5mg	No		2010-03-30	Still not Develove AKI		9	48	162	0.7		125	64
265	Hiwot Fana CRH	55	Male	Urban	married	Gov't employee			Inactive	Never smoke		No	2005-07-16	2005-07-16	Oral	No	Yes	No	Yes	No				No	No	Yes	No	No	No	No	No	No	No		Yes	enalapril	5mg	No		2010-03-30	Still not Develove AKI		10	54	166	1.1		137	85
266	Hiwot Fana CRH	39	Female	Urban	divorced	Private work			Active	Never smoke		No	2005-07-30	2005-07-30	Oral	No	Yes	Yes	Yes	No				No	No	No	No	No	No	No	No	No	No		No			No		2010-04-18	Still not Develove AKI		1	1	268	85
266	Hiwot Fana CRH	39	Female	Urban	divorced	Private work			Active	Never smoke		No	2005-07-30	2005-07-30	Oral	No	Yes	Yes	Yes	No				No	No	No	No	No	No	No	No	No	No		No			No		2010-04-18	Still not Develove AKI		2	6	252	0.9
266	Hiwot Fana CRH	39	Female	Urban	divorced	Private work			Active	Never smoke		No	2005-07-30	2005-07-30	Oral	No	Yes	Yes	Yes	No				No	No	No	No	No	No	No	No	No	No		No			No		2010-04-18	Still not Develove AKI		3	12	259	0.8
266	Hiwot Fana CRH	39	Female	Urban	divorced	Private work			Active	Never smoke		No	2005-07-30	2005-07-30	Oral	No	Yes	Yes	Yes	No				No	No	No	No	No	No	No	No	No	No		No			No		2010-04-18	Still not Develove AKI		4	18	275	0.8
266	Hiwot Fana CRH	39	Female	Urban	divorced	Private work			Active	Never smoke		No	2005-07-30	2005-07-30	Oral	No	Yes	Yes	Yes	No				No	No	No	No	No	No	No	No	No	No		No			No		2010-04-18	Still not Develove AKI		5	24	250	0.8
266	Hiwot Fana CRH	39	Female	Urban	divorced	Private work			Active	Never smoke		No	2005-07-30	2005-07-30	Oral	No	Yes	Yes	Yes	No				No	No	No	No	No	No	No	No	No	No		No			No		2010-04-18	Still not Develove AKI		6	30	209	0.9		110	75
266	Hiwot Fana CRH	39	Female	Urban	divorced	Private work			Active	Never smoke		No	2005-07-30	2005-07-30	Oral	No	Yes	Yes	Yes	No				No	No	No	No	No	No	No	No	No	No		No			No		2010-04-18	Still not Develove AKI		7	36	278	1		120	80
266	Hiwot Fana CRH	39	Female	Urban	divorced	Private work			Active	Never smoke		No	2005-07-30	2005-07-30	Oral	No	Yes	Yes	Yes	No				No	No	No	No	No	No	No	No	No	No		No			No		2010-04-18	Still not Develove AKI		8	42	209	1		120	80
266	Hiwot Fana CRH	39	Female	Urban	divorced	Private work			Active	Never smoke		No	2005-07-30	2005-07-30	Oral	No	Yes	Yes	Yes	No				No	No	No	No	No	No	No	No	No	No		No			No		2010-04-18	Still not Develove AKI		9	48	155	1		140	86
266	Hiwot Fana CRH	39	Female	Urban	divorced	Private work			Active	Never smoke		No	2005-07-30	2005-07-30	Oral	No	Yes	Yes	Yes	No				No	No	No	No	No	No	No	No	No	No		No			No		2010-04-18	Still not Develove AKI		10	54	270	1.4		121	83
267	Hiwot Fana CRH	39	Male	Semi_urban	married	Gov't employee			Active	Never smoke		Yes	2005-08-12	2005-08-13	Oral	No	Yes	Yes	No	Yes	1			No	No	No	No	No	No	No	No	No	No		No			No		2010-04-23	Still not Develove AKI		1	1	322	0.9
267	Hiwot Fana CRH	39	Male	Semi_urban	married	Gov't employee			Active	Never smoke		Yes	2005-08-12	2005-08-13	Oral	No	Yes	Yes	No	Yes	1			No	No	No	No	No	No	No	No	No	No		No			No		2010-04-23	Still not Develove AKI		2	6	448	0.7
267	Hiwot Fana CRH	39	Male	Semi_urban	married	Gov't employee			Active	Never smoke		Yes	2005-08-12	2005-08-13	Oral	No	Yes	Yes	No	Yes	1			No	No	No	No	No	No	No	No	No	No		No			No		2010-04-23	Still not Develove AKI		3	12	273
267	Hiwot Fana CRH	39	Male	Semi_urban	married	Gov't employee			Active	Never smoke		Yes	2005-08-12	2005-08-13	Oral	No	Yes	Yes	No	Yes	1			No	No	No	No	No	No	No	No	No	No		No			No		2010-04-23	Still not Develove AKI		4	18	361	0.7
267	Hiwot Fana CRH	39	Male	Semi_urban	married	Gov't employee			Active	Never smoke		Yes	2005-08-12	2005-08-13	Oral	No	Yes	Yes	No	Yes	1			No	No	No	No	No	No	No	No	No	No		No			No		2010-04-23	Still not Develove AKI		5	24	460	0.7
267	Hiwot Fana CRH	39	Male	Semi_urban	married	Gov't employee			Active	Never smoke		Yes	2005-08-12	2005-08-13	Oral	No	Yes	Yes	No	Yes	1			No	No	No	No	No	No	No	No	No	No		No			No		2010-04-23	Still not Develove AKI		6	30	428	0.9
267	Hiwot Fana CRH	39	Male	Semi_urban	married	Gov't employee			Active	Never smoke		Yes	2005-08-12	2005-08-13	Oral	No	Yes	Yes	No	Yes	1			No	No	No	No	No	No	No	No	No	No		No			No		2010-04-23	Still not Develove AKI		7	36	318	1.1
267	Hiwot Fana CRH	39	Male	Semi_urban	married	Gov't employee			Active	Never smoke		Yes	2005-08-12	2005-08-13	Oral	No	Yes	Yes	No	Yes	1			No	No	No	No	No	No	No	No	No	No		No			No		2010-04-23	Still not Develove AKI		8	42	439	1
267	Hiwot Fana CRH	39	Male	Semi_urban	married	Gov't employee			Active	Never smoke		Yes	2005-08-12	2005-08-13	Oral	No	Yes	Yes	No	Yes	1			No	No	No	No	No	No	No	No	No	No		No			No		2010-04-23	Still not Develove AKI		9	48	390
267	Hiwot Fana CRH	39	Male	Semi_urban	married	Gov't employee			Active	Never smoke		Yes	2005-08-12	2005-08-13	Oral	No	Yes	Yes	No	Yes	1			No	No	No	No	No	No	No	No	No	No		No			No		2010-04-23	Still not Develove AKI		10	54	336	1
267	Hiwot Fana CRH	39	Male	Semi_urban	married	Gov't employee			Active	Never smoke		Yes	2005-08-12	2005-08-13	Oral	No	Yes	Yes	No	Yes	1			No	No	No	No	No	No	No	No	No	No		No			No		2010-04-23	Still not Develove AKI		11	60	336	1.1
268	Hiwot Fana CRH	40	Female	Urban	married	Gov't employee			Active	Never smoke		No	2006-07-29	2006-07-29	Oral	No	Yes	Yes	Yes	No				No	No	No	No	No	No	No	No	No	No		No			No		2007-04-08	Discontinue FU		1	1	169	1.2
268	Hiwot Fana CRH	40	Female	Urban	married	Gov't employee			Active	Never smoke		No	2006-07-29	2006-07-29	Oral	No	Yes	Yes	Yes	No				No	No	No	No	No	No	No	No	No	No		No			No		2007-04-08	Discontinue FU		2	6	86	1
269	Hiwot Fana CRH	50	Female	Rural	widowed	Unemployed			Inactive	Never smoke		No	2005-09-02	2005-09-03	Oral	No	Yes	No	Yes	Yes	5			No	No	No	No	No	No	No	No	No	Yes	diclofenac 50mg	No			No		2010-04-09	Still not Develove AKI		1	1	369	0.7
269	Hiwot Fana CRH	50	Female	Rural	widowed	Unemployed			Inactive	Never smoke		No	2005-09-02	2005-09-03	Oral	No	Yes	No	Yes	Yes	5			No	No	No	No	No	No	No	No	No	Yes	diclofenac 50mg	No			No		2010-04-09	Still not Develove AKI		2	6	312	1.2
269	Hiwot Fana CRH	50	Female	Rural	widowed	Unemployed			Inactive	Never smoke		No	2005-09-02	2005-09-03	Oral	No	Yes	No	Yes	Yes	5			No	No	No	No	No	No	No	No	No	Yes	diclofenac 50mg	No			No		2010-04-09	Still not Develove AKI		3	12	291	1
269	Hiwot Fana CRH	50	Female	Rural	widowed	Unemployed			Inactive	Never smoke		No	2005-09-02	2005-09-03	Oral	No	Yes	No	Yes	Yes	5			No	No	No	No	No	No	No	No	No	Yes	diclofenac 50mg	No			No		2010-04-09	Still not Develove AKI		4	18	280	0.7
269	Hiwot Fana CRH	50	Female	Rural	widowed	Unemployed			Inactive	Never smoke		No	2005-09-02	2005-09-03	Oral	No	Yes	No	Yes	Yes	5			No	No	No	No	No	No	No	No	No	Yes	diclofenac 50mg	No			No		2010-04-09	Still not Develove AKI		5	24	213	0.7
269	Hiwot Fana CRH	50	Female	Rural	widowed	Unemployed			Inactive	Never smoke		No	2005-09-02	2005-09-03	Oral	No	Yes	No	Yes	Yes	5			No	No	No	No	No	No	No	No	No	Yes	diclofenac 50mg	No			No		2010-04-09	Still not Develove AKI		6	30	309	0.9
269	Hiwot Fana CRH	50	Female	Rural	widowed	Unemployed			Inactive	Never smoke		No	2005-09-02	2005-09-03	Oral	No	Yes	No	Yes	Yes	5			No	No	No	No	No	No	No	No	No	Yes	diclofenac 50mg	No			No		2010-04-09	Still not Develove AKI		7	36	214	0.9
269	Hiwot Fana CRH	50	Female	Rural	widowed	Unemployed			Inactive	Never smoke		No	2005-09-02	2005-09-03	Oral	No	Yes	No	Yes	Yes	5			No	No	No	No	No	No	No	No	No	Yes	diclofenac 50mg	No			No		2010-04-09	Still not Develove AKI		8	42	209	0.7
269	Hiwot Fana CRH	50	Female	Rural	widowed	Unemployed			Inactive	Never smoke		No	2005-09-02	2005-09-03	Oral	No	Yes	No	Yes	Yes	5			No	No	No	No	No	No	No	No	No	Yes	diclofenac 50mg	No			No		2010-04-09	Still not Develove AKI		9	48	287	1
269	Hiwot Fana CRH	50	Female	Rural	widowed	Unemployed			Inactive	Never smoke		No	2005-09-02	2005-09-03	Oral	No	Yes	No	Yes	Yes	5			No	No	No	No	No	No	No	No	No	Yes	diclofenac 50mg	No			No		2010-04-09	Still not Develove AKI		10	54	314	0.9
270	Hiwot Fana CRH	61	Male	Urban	married	Private work				Never smoke		Yes	2005-11-21	2005-11-21	Oral	No	Yes	No	No	Yes	1			No	No	No	No	No	No	No	No	No	No		No			No		2010-04-20	Still not Develove AKI		1	1	110	1.5
270	Hiwot Fana CRH	61	Male	Urban	married	Private work				Never smoke		Yes	2005-11-21	2005-11-21	Oral	No	Yes	No	No	Yes	1			No	No	No	No	No	No	No	No	No	No		No			No		2010-04-20	Still not Develove AKI		2	6	141	1.7
270	Hiwot Fana CRH	61	Male	Urban	married	Private work				Never smoke		Yes	2005-11-21	2005-11-21	Oral	No	Yes	No	No	Yes	1			No	No	No	No	No	No	No	No	No	No		No			No		2010-04-20	Still not Develove AKI		3	12	94	1.3
270	Hiwot Fana CRH	61	Male	Urban	married	Private work				Never smoke		Yes	2005-11-21	2005-11-21	Oral	No	Yes	No	No	Yes	1			No	No	No	No	No	No	No	No	No	No		No			No		2010-04-20	Still not Develove AKI		4	18	108	1.18
270	Hiwot Fana CRH	61	Male	Urban	married	Private work				Never smoke		Yes	2005-11-21	2005-11-21	Oral	No	Yes	No	No	Yes	1			No	No	No	No	No	No	No	No	No	No		No			No		2010-04-20	Still not Develove AKI		5	24	114	1.4
270	Hiwot Fana CRH	61	Male	Urban	married	Private work				Never smoke		Yes	2005-11-21	2005-11-21	Oral	No	Yes	No	No	Yes	1			No	No	No	No	No	No	No	No	No	No		No			No		2010-04-20	Still not Develove AKI		6	30	132	1.5
270	Hiwot Fana CRH	61	Male	Urban	married	Private work				Never smoke		Yes	2005-11-21	2005-11-21	Oral	No	Yes	No	No	Yes	1			No	No	No	No	No	No	No	No	No	No		No			No		2010-04-20	Still not Develove AKI		7	36	149	1.1
270	Hiwot Fana CRH	61	Male	Urban	married	Private work				Never smoke		Yes	2005-11-21	2005-11-21	Oral	No	Yes	No	No	Yes	1			No	No	No	No	No	No	No	No	No	No		No			No		2010-04-20	Still not Develove AKI		8	42	108	1.5
270	Hiwot Fana CRH	61	Male	Urban	married	Private work				Never smoke		Yes	2005-11-21	2005-11-21	Oral	No	Yes	No	No	Yes	1			No	No	No	No	No	No	No	No	No	No		No			No		2010-04-20	Still not Develove AKI		9	48	177	1.2
270	Hiwot Fana CRH	61	Male	Urban	married	Private work				Never smoke		Yes	2005-11-21	2005-11-21	Oral	No	Yes	No	No	Yes	1			No	No	No	No	No	No	No	No	No	No		No			No		2010-04-20	Still not Develove AKI		10	54		1
271	Hiwot Fana CRH	48	Male	Urban	married	Private work				Never smoke		No	2005-09-03	2005-09-03	Oral	No	Yes	No	Yes	No				No	No	Yes	No	No	No	No	No	No	No		Yes	hct	25mg	No		2009-12-23	Discontinue FU		1	1	131	1.8		150	90
271	Hiwot Fana CRH	48	Male	Urban	married	Private work				Never smoke		No	2005-09-03	2005-09-03	Oral	No	Yes	No	Yes	No				No	No	Yes	No	No	No	No	No	No	No		Yes	hct	25mg	No		2009-12-23	Discontinue FU		2	6	130	1.4
271	Hiwot Fana CRH	48	Male	Urban	married	Private work				Never smoke		No	2005-09-03	2005-09-03	Oral	No	Yes	No	Yes	No				No	No	Yes	No	No	No	No	No	No	No		Yes	hct	25mg	No		2009-12-23	Discontinue FU		3	12	115	1.1
271	Hiwot Fana CRH	48	Male	Urban	married	Private work				Never smoke		No	2005-09-03	2005-09-03	Oral	No	Yes	No	Yes	No				No	No	Yes	No	No	No	No	No	No	No		Yes	hct	25mg	No		2009-12-23	Discontinue FU		4	18	229	1.4
271	Hiwot Fana CRH	48	Male	Urban	married	Private work				Never smoke		No	2005-09-03	2005-09-03	Oral	No	Yes	No	Yes	No				No	No	Yes	No	No	No	No	No	No	No		Yes	hct	25mg	No		2009-12-23	Discontinue FU		5	24	187	1.8
271	Hiwot Fana CRH	48	Male	Urban	married	Private work				Never smoke		No	2005-09-03	2005-09-03	Oral	No	Yes	No	Yes	No				No	No	Yes	No	No	No	No	No	No	No		Yes	hct	25mg	No		2009-12-23	Discontinue FU		6	30	165	2
[truncated: 1,311 more rows]
[truncated: 4 more columns]
